# Supplementary material for: An Observational Study Investigating Potential Risk Factors and Economic Impact for Bovine Ischaemic Teat Necrosis on Dairy Farms in Great Britain
Source: Front Vet Sci. 2022 Mar 22;9:748259. doi: 10.3389/fvets.2022.748259 (PMC8981390; doi:10.3389/fvets.2022.748259)
Supplement: Supplementary file 1 [file Table_1.XLSX]

## Sheet: Sheet1
Supplementary Table 1. The number of farmers reporting ischaemic teat necrosis (ITN) present or not present on the farms againt each varible with the numbers that responsed and the numbers that didn't respond to each question.
Varible name	Code used in the model	ITN Positive farms	ITN negative farms		Total number of responders		Non-responders to varibles
Country					225		3
England	1	86 (38.2%)	75 (33.3%)
Wales	2	18 (8.0%)	23 (10.2%)
Scotland	3	13 (5.8%)	10 (4.4%)
Disease factors
The presence of teat licking on the farm					224		4
No teat licking	0	8	100
Have teat licking	1	88	28
Presence of Ischaemic Teat Necrosis (ITN) on the farm					228		0
No ITN	0		109
Have ITN	1	119
Presence of bovine papillomas on farm					217		11
No bovine papilloma	0	49 (22.6%)	66 (30.4%)
Have bovine papilloma	1	61 (28.1%)	41 (18.9%)
Presence of Bovine Herpes mammillitis (BHM)					217		11
No ulcerative mammillitis	0	104 (47.9%)	107 (49.3%)
have ulcerative mammillitis	1	6 (2.8%)	0
Presence of chappped teats on farm					217		11
no cases of chapped teats	0	90 (41.5%)	103 (47.5%)
cases of chapped teats	1	20 (9.2%)	4 (1.8%)
Presence of udder acne on farm
No udder acne	0	103 (47.5%)	105 (49.5%)
Udder acne	1	7 (3.2%)	2 (0.92%)
Presence of psuedocowpox on the farm					217		11
No cases of psuedocowpox	0	109 (50.2%)	106 (48.8%)
cases of psuedocowpox	1	1 (0.46%)	1 (0.46%)
Presence of Digital dermatitis (DD) on the farm					225		3
No DD on farm	0	8 (3.6%)	10 (4.4%)
Farms with DD	1	109 (48.4%)	98 (43.6%)
Presence of DD in spring farm level					212		6
Farms never had DD in spring	0	37 (17.5%)	42 (19.8%)
Farms with DD in spring	1	72 (34.0%)	61 (28.8%)
Presence of DD summer farm level					212		6
Farms never had DD in summer	0	50 (23.6%)	64(30.2%)
Farms with DD in summer	1	59 (27.8%)	39 (18.4%)
Presence of DD in autumn farm level					212		6
Farms never had DD in autumn	0	21 (9.9%)	34 (16.0%)
Farms with DD in autum	1	88 (41.5%)	69 (32.5%)
Presence of DD in winter farm level					212		6
Farms never had DD in winter	0	15 (7.1%)	15 (7.1%)
Farms with DD in winter	1	94 (44.3%)	88 (41.5%)
DD worst in spring farm level					197		31
DD not worst in spring	0	77 (39.1%)	77 (39.1%)
Farms with DD worst in spring	1	25 (12.7%)	18 (9.1%)
DD worst in summer farm level					197		31
DD not worse in summer	0	96 (48.7%)	89 (45.2%)
Farm with DD worst in summer	1	6 (3.0%)	6 (3.0%)
DD worst in the autumn farm level					197		31
DD not worst in autumn	0	67 (34.0%)	76 (38.6%)
farms with DD worst in autumn	1	35 (17.8%)	19 (9.6%)
DD worst in the winter farm level					197		31
DD not worst in winter	0	28 (14.2%)	21 (10.7%)
Farms with DD worst in winter	1	74 (37.6%)	74 (37.6%)
Any Bovine viral diarrhoea virus (BVDv) persistently infected (PI) animals removed from farm					212		16
No BVDv PI removed from farm in last year	0	97 (45.8%)	94 (44.3%)
BVDv PI removed from farm in last year	1	9 (4.2%)	12 (5.7%)
Have you had any cases of tuberculosis (TB) on farm					225		3
No cases of TB in last year	0	87 (37.0%)	85 (36.2%)
Confired cases of TB	1	23 (9.8%)	13 (5.5%)
Reactor, but no lesions on post mortem	2	6 (2.4%)	11 (4.7%)
Type of mastitis on the farm					145		83
No testing for mastitis	0	22 (14.5%)	38 (25.0%)
Environmental mastitis	1	26 (17.1%)	25 (16.4%)
Contagious mastitis	2	4 (2.6%)	6 (3.9%)
Mixed environmental & contagious	3	9 (5.9%)	11 (7.2%)
Test but don't specify	5	1 (0.66%)	3 (2.0%)
Any contagious ovine digital dermatitis (CODD) in sheep					192		36
Farms without CODD	0	83 (43.2%)	79 (41.1%)
Farms with CODD	1	15 (7.8%)	15 (7.8%)
Average herd somatic cell count (SCC) for last year					214		14
< 100,000 cells	1	15 (7.0%)	20 (9.3%)
101-150,000 cells	2	55 (25.7%)	43 (20.1%)
151-200,000 cells	3	29 (13.6%)	37 (17.3%)
> 200,000 cells	4	8 (3.7%)	7 (3.3%)
Chemical factors
Any pre milking teat product used (pre-dip)					224		4
No pre milking teat product used	0	42 (18.8%)	42 (18.8%)
Pre milking teat product used	1	73 (32.6%)	67 (29.9%)
Iodine in pre-dip?					111		117
No iodine in pre-dip	0	38 (34.2%)	38 (34.2%)
Iodine in pre dip	1	20 (18.0%)	15 (13.5%)
Chlorhexidine in pre-dip?					111		117
No chlorhexidine in pre-dip	0	49 (44.1%)	38 (34.2%)
Chlorhexidine in pre-dip	1	9 (8.1%)	15 (13.5%)
Peractic acid in pre-dip?					111		117
No preacetic acid in pre dip	0	48 (43.2%)	49 (44.1%)
Peractic acid in pre-dip	1	10 (9.0%)	4 (3.6%)
Chloride dioxide in pre-dip?					111		117
No chloride dioxide in pre dip	0	52 (46.8%)	47 (42.3%)
Chloride dioxide in pre-dip	1	6 (5.4%)	6 (5.4%)
Lactic acid in pre-dip?					111		117
No lactic acid in pre-dip	0	40 (36.0%)	35 (31.5%)
Lactic acid in pre-dip	1	18 (16.2%)	18 (16.2%)
Other active ingrediants in pre-dip?					111		117
No other things in teat pre-dip	0	53 (47.7%)	49 (44.1%)
Other things in teat pre-dip	1	5 (4.5%)	4 (3.6%)
How are the teats cleaned					138		90
Spray teat dip	1	24 (10.7%)	21 (9.4%)
Dip teat	2	14 (6.3%)	8 (3.6%)
Foam cup	3	20 (8.9%)	30 (13.4%)
Cloth/wipe	4	9 (4.0%)	3 (1.3%)
teatscrubber/ brush	5	6 (2.7%)	3 (1.3%)
Which disinfectant used in pre milking preparation					116		112
Clean water	1	1 (0.54%)	2 (1.1%)
hypochloride	2	5 (2.7%)	7 (3.8%)
Iodine	3	2 (1.1%)	2 (1.1%)
Peracetic acid	4	52 (28.0%)	39 (21.0%)
Others	5	5 (2.7%)	1 (0.54%)
Use of an automatic dipping and flushing (ADF) system					213		15
Don't use ADF	0	74 (34.7%)	82 (38.5%)
Do use ADF	1	37 (17.4%)	20 (9.4%)
What is used in the flushing part of ADF					52		176
Flush with water	1	6 (2.9%)	5 (2.4%)
Flush with peracetic acid	2	30 (14.4%)	11 (5.3%)
If clusters are flushed, what are they flushed with?					116		112
Don't use water to flush	0	64 (55.2%)	49 (42.2%)
Use water to flush	1	1 (0.86%)	2 (1.7%)
If clusters are flushed, what are they flushed with?					116		112
Don't use hypochloride to flush	0	60 (51.7%)	44 (37.9%)
Use hypochloride to flush	1	5 (4.3%)	7 (6.0%)
If clusters are flushed, what are they flushed with?					116		112
Don't use iodine to flush	0	63 (54.3%)	49 (42.2%)
Use iodine to flush	1	2 (1.7%)	2 (1.7%)
If clusters are flushed, what are they flushed with?					116		112
Don't peracetic acid to flush	0	12 (10.3%)	11 (9.5%)
Peracetic acid to flush	1	53 (45.7%)	40 (34.5%)
If clusters are flushed, what are they flushed with?					116		112
Don't use hydrogen peroxide to flush	0	64 (55.2%)	50 (43.1%)
Use hydrogen peroxide to flush	1	1 (0.86%)	1 (0.86%)
If clusters are flushed, what are they flushed with?					116		112
Don't use other ingredient to flush	0	61 (52.6%)	51 (44.0%)
Use other ingredients to flush	1	4 (3.4%)	0 (0.0%)
Management and milking machine factors
Teat discolouration after milking farm level					168		60
no teat discolouration	0	59 (35.1%)	66 (39.3%)
cases of teat discolouration	1	26 (15.5%)	17 (10.1%)
Teat ringing after milking farm level					169		59
no teat ringing	0	53 (31.4%)	65 (38.5%)
cases of teat ringing	1	32 (18.9%)	19 (11.2%)
Presence of teat end keratosis farm level					169		59
no teat end keratosis	0	36 (21.3%)	56 (33.1%)
cases of teat end keratosis	1	49 (29.0%)	28 (16.6%)
Presence of teat end evertion					167		61
no teat end evertion	0	70 (41.9%)	76 (45.5%)
cases of teat end evertion	1	14 (8.4%)	7 (4.2%)
Dry cow therapy practice					218		10
no dry cow therapy	0	4 (1.8%)	8 (3.7%)
Selective Dry Cow Therapy (SDCT)	1	56 (25.7%)	52 (23.9%)
Blanket Dry Cow Therapy (DCT)	2	51 (23.4%)	43 (19.7%)
Other DCT	3	2 (0.9%)	2 (0.9%)
Do you vaccinate against Bovine viral diarrhoea virus (BVD)					212		16
No vaccination against BVD	0	39 (18.4%)	49 (23.1%)
Vaccinate against BVD	1	69 (32.5%)	55 (25.9%)
Which vaccine do you use					112		116
Use Bovillis	1	35 (17.3%)	25 (12.4%
Use Bovella	2	13 (6.4%)	10 (5.0%)
Use Bovidec	3	16 (7.9%)	13 (6.4%)
How many times a day the cows are milked					225		3
Milked voluntarily (robot)	0	6 (2.7%)	3 (1.3%)
Milked twice daily	2	99 (44%)	102 (45.3%)
Milked three times daily	3	8 (3.6%)	3 (1.3%)
Milked other	4	3 (1.3%)	1 (0.44%)
Foremilking on the farm					224		4
Don't foremilk	0	9 (4.0%)	22 (9.8%)
Always foremilk	1	42 (18.8%)	29 (12.9%)
Foremilk most of the time	2	12 (5.4%)	14 (6.3%)
Foremilk occasionally	3	14 (6.3%)	17 (7.6%)
Foremilk if suspect mastitis	4	38 (17.0%)	27 (12.1%)
Time between preparing the teats and attaching the cluster					221		7
no time between prepairing teats and attaching clusters	0	8 (3.6%)	8 (3.6%)
<30 s	1	19 (8.6%)	22 (10.0%)
30 s to 1 min	2	50 (22.6%)	47 (21.3%)
1 to 2 mins	3	30 (13.6%)	23 (10.4%)
more than 2 mins	4	7 (3.2%)	7 (3.2%)
Glove use when milking					220		8
Don't use gloves	0	14 (6.4%)	16 (7.3%)
Use gloves	1	99 (45%)	91 (41.4%
Paper towel use to dry teats					219		9
no paper towl	0	15 (6.8%)	12 (5.4%)
yes new paper towel each cow	1	54 (24.4%)	49 (22.1%)
same towel multiple cows	2	23 (10.4%)	32 (14.5%)
wet wipes	3	6 (2.7%)	8 (3.6%)
washable cloths	4	10 (4.5%)	5 (2.3%)
robots	11	3 (4.5%)	2 (0.9%)
When are freshly calved cows milked in relation to rest of the herd					222		6
fresh cows milked before the herd	1	18 (8.1%)	12 (5.4%)
fresh cows milked after the herd, before mastitis	2	18 (8.1%)	12 (5.4%)
fresh cows milked after the herd	3	28(12.6%)	29 (13.1%)
fresh cows milked with the herd	4	50(22.5%)	53 (23.9%)
other	5	1 (0.45%)	1 (0.45%)
When are mastitic cows milked in relation to the rest of the herd					225		3
mastitis cows milked before herd	1	1 (0.44%)	1 (0.44%)
mastitis cows milked after the herd	2	32 (14.2%)	27 (12%)
milked with the herd, same cluster	3	48 (21.3%)	46 (20.4%)
milked with the herd separate cluster	4	33 (14.7%)	33(14.7%)
other	5	3 (1.3%)	1 (0.44%)
Use of an automatic cluster release (ACR)					222		6
Don't use ACR	0	17 (7.7%)	27 (12.2%)
Do use ACR	1	97 (43.7%)	81 (36.5%)
what teat liner material is used					218		10
Have rubber teat liners	0	106	99 (45.4%)
Have silicon teat liners	1	6	7 (3.2%)
How often is the milking machine serviced					226		2
service milking machine every 1-5 months	1	5 (2.2%)	5 (2.2%)
every 6-9 months	2	31 (13.7%)	16 (7.1%)
every 10-12 months	3	61 (27.0%)	64 (28.3%)
every 12-18 months	4	17 (7.5%)	22 (9.7%)
when needed	5	3 (1.3%)	2 (0.88%)
Has there been a dynamic parolur test					222		6
Haven't had a dynamic parlour test	0	34 (15.3%)	41 (18.5%)
Have had a dynamic parlour test	1	81 (36.5%)	66 (29.7%)
Who milks the cows					224		4
Family members milk cows	1	50 (22.3%)	39 (17.4%)
Staff milk the cows	2	15 (6.7%)	14 (6.3%)
Family members and staff milk cows	3	46 (20.5%)	53 (23.7%)
Cows are milked by robots	4	5 (2.2%)	2 (0.89%)
Do cows leak before/after milking					223		5
No cows leak milk	0	6 (2.7%)	8 (3.6%)
cows leak before milking	1	93 (41.7%)	83 (37.2%)
cows leak before and after milking	2	16 (7.2%)	17 (7.6%)
Other animals on the farm					224		4
Farms without beef cows	0	64 (28.6%)	56 (25.0%)
Farms with beef cows	1	53 (23.7%)	51 (22.8%)
Other animals on the farm					224		4
Farms without cats	0	72 (32.1%)	68 (30.4%)
Farms with cats	1	45 (20.1%)	39 (17.4%)
Other animals on the farm					224		4
Farms without dogs	0	56 (25.0%)	54 (24.1%)
farms with dogs	1	61 (27.2%)	53 (23.7%)
Other animals on the farm					224		4
Farms without horses	0	94 (42.0%)	85 (37.9%)
Farms with horses	1	23 (10.3%)	22 (9.8%)
Other animals on the farm					224		4
Farms without pigs	0	113 (50.4%)	101 (45.1%)
Farms with pigs	1	4 (1.8%)	6 (2.7%)
Other animals on the farm					224		4
Farms without poultry	0	112 (50.0%)	101 (45.1%)
Farms with poultry	1	5 (2.2%)	6 (2.7%)
Other animals on the farm					224		4
Farms without sheep	0	69 (30.8%)	66 (29.5%)
Farms with sheep	1	48 (21.4%)	41 (18.3%)
Are clusters disinfected between milking cows					208		20
Don't disinfect clusters	0	25 (12.0%)	47 (22.6%)
Disinfect clusters between every cow	1	38 (18.3%)	29 (13.9%)
Disinfect cluster if mastitis/high SCC	2	41 (19.7%)	28 (13.5%)
Where are replacements obtained from					221		7
All replacements bred on farm	0	77 (34.8%)	74 (33.5%)
Buy direct from the same farms	1	6 (2.7%)	6 (2.7%)
Buy from auction	2	25 (11.3%)	22 (10.0%)
Buy from the European Union (EU)	3	4 (1.8%)	3 (1.4%)
Other not specified	4	3 (1.4%)	1 (0.45%)
Any isolation peroid of new livestock coming on to the farm					222		6
Farms with an isolation period	0	78 (35.1%)	79 (35.6%)
Farms without an isolation period	1	38 (17.1%)	27 (12.2%)
Are heifers reared on the farm					213		15
Heifers are reared on the same site	1	82 (37.3%)	62 (28.2%)
Heifers reared on the same farm differnet site	2	21 (9.5%)	31 (14.1%)
Reared on different farm	3	7 (3.2%)	10 (4.5%)
Are calving pens shared with sick/lame animals					220		8
Calving pens not shared with sick/lame animals/ no calving pens/ calve outside	0	73 (33.2%)	74 (33.6%)
Calving pens are shared or sometimes shared	1	41 (18.6%)	32 (14.5%)
How are lactating cows managed					221		7
lactating cows housed year round	1	14 (6.3%)	9 (4.1%)
lactating cows at pasture and housed at night	2	19 (8.6%)	11 (5.0%)
lactating cows at pasture housed in winter	3	52 (23.5%)	68 (30.8%)
lactating cows at pasture housed at night and in winter	4	12 (5.4%)	8 (3.6%)
lactating cows at pasture	5	15 (6.8%)	8 (3.6%)
lactating cows housed year round but have pasture access	6	4 (1.8%)	1 (0.45%)
How are lactating cows housed					221		7
lactating cows housed in cubicles	1	81 (38.4%)	85 (40.3%)
lactating cows loose housed	2	11 (5.2%)	9 (4.3%)
lactating cows with cubicles and loose housing	3	20 (9.5%)	11 (5.2%)
lactating cows have no housing	4	3 (1.4%)	1 (0.47%)
what bedding is used for lactating cows					217		11
Lactating cows without straw	0	78 (35.9%)	63 (29.0%)
lactating cows with straw	1	35 (16.1%)	41 (18.9%)
what bedding is used for lactating cows					217		11
lactating cows without shavings	0	112 (51.6%)	102 (47.0%)
lactating cows with shavings	1	1 (0.46%)	2 (0.92%)
what bedding is used for lactating cows					217		11
lactating cows without sawdust	0	46 (21.2%)	55 (25.3%)
lactating cows with sawdust	1	67 (30.9%)	49 (22.6%)
what bedding is used for lactating cows					217		11
lactating cows without sand	0	95 (43.8%)	90 (41.5%)
lactating cows with sand	1	18 (8.3%)	14 (6.5%)
what bedding is used for lactating cows					217		11
lactating cows without lime	0	100 (46.1%)	96 (44.2%)
lactating cows with lime	1	13 (6.0%)	8 (3.7%)
what bedding is used for lactating cows					217		11
lactating cows without husk	0	112 (51.6%)	103 (47.5%)
lactating cows with husk	1	1 (0.46%)	1 (0.46%)
what bedding is used for lactating cows					217		11
lactating cows without paper	0	108 (49.8%)	102 (47.0%)
lactating cows with paper	1	5 (2.3%)	2 (0.92%)
How are dry cows managed					214		14
dry cows housed year round	1	12 (5.6%)	11 (5.1%)
dry cows at pasture housed at night	2	6 (2.8%)	1 (0.47%)
dry cows at pasture housed in winter	3	59 (27.6%)	66 (30.8%)
dry cows at pasture housed at night and in winter	4	7 (3.3%)	5 (2.3%)
Dry cows at pasture	5	25 (11.7%)	18 (8.4%)
Dry cows housed year round with pasture access	6	2 (0.93%)	2 (0.9%)
How are dry cows housed					218		10
Dry cow cubicles	1	44 (20.2%)	45 (20.6%)
dry cow loose housing	2	36 (16.5%)	32 (14.7%)
dry cow cubicles and loose	3	26 (11.9%)	24 (11.0%)
dry cow no housing	4	7 (3.2%)	4 (1.8%)
Dry cow bedding					208		20
Dry cows without straw	0	42 (20.2%)	38 (18.3%)
Dry cows with straw	1	66 (31.7%)	62 (29.8%)
Dry cow bedding					208		20
Dry cows without shavings	0	106 (51.0%)	99 (47.6%)
Dry cows with shavings	1	2 (0.96%)	1 (0.48%)
Dry cow bedding					208		20
Dry cows without sawdust	0	65 (31.3%)	65 (31.3%)
Dry cows with sawdust	1	43 (20.7%)	35 (16.8%)
Dry cow bedding					208		20
Dry cows without paper	0	105 (50.5%)	100 (48.1%)
Dry cows with paper	1	3 (1.4%)	0 (0.0%)
Dry cow bedding					208		20
Dry cows without lime	0	102 (49.0%)	96 (46.2%)
Dry cows with lime	1	6 (2.9%)	4 (1.9%)
Dry cow bedding					208		20
Dry cows without sand	0	97 (46.6%)	89 (42.8%)
Dry cows with sand	1	11 (5.3%)	11 (5.3%)
How are freshly calved cows managed					216		12
Fresh cows housed year round	1	25 (11.6%)	12 (5.6%)
Fresh cows at pasture housed at night	2	17 (7.9%)	12 (5.6%)
Fresh cows at pasture housed in winter	3	52 (24.1%)	59 (27.3%)
Fresh cows at pasture housed at night and in winter	4	10 (4.6%)	9 (4.2%)
Fresh cows at pasture	5	9 (4.2%)	11 (5.1%)
How are freshly calved cows housed					216		12
Fresh cows cubicle housing	1	44 (20.4%)	58 (26.9%)
Fresh cows loose housing	2	50 (23.1%)	30 (13.9%)
Fresh cows cubicles and loose housing	3	16 (7.4%)	13 (6.0%)
Fresh cows no housing	4	2 (0.93%)	3 (1.4%)
Fresh cow bedding					210		18
Fresh cows not on straw	0	34 (16.2%)	47 (22.4%)
Fresh cows on straw	1	75 (35.7%)	54 (25.7%)
Fresh cow bedding					210		18
Fresh cows not on shavings	0	107 (51.0%)	100 (47.6%)
Fresh cows on shavings	1	2 (0.95%)	1 (0.48%)
Fresh cow bedding					210		18
Fresh cows not on sawdust	0	70 (33.3%)	68 (32.4%)
Fresh cows on sawdust	1	39 (18.6%)	33 (15.7%)
Fresh cow bedding					210		18
Fresh cows not on paper	0	107 (51.0%)	99 (47.1%)
Fresh cows on paper	1	2 (0.95%)	2 (0.95%)
Fresh cow bedding					210		18
Fresh cows not on lime	0	102 (48.6%)	97 (46.2%)
Fresh cows on lime	1	7 (3.3%)	4 (1.9%)
Fresh cow bedding					210		18
Fresh cows not on sand	0	97 (46.2%)	91 (43.3%)
Fresh cows on sand	1	12 (5.7%)	10 (4.8%)
How are heifers managed					210		18
Heifers housed year round	1	3 (1.4%)	0 (0.0%)
Heifers at pasture and housed at night	2	6 (2.8%)	1 (0.47%)
Heifers at pature and house in winter	3	63 (29.9%)	81 (38.4%)
heifers at pasture and housed at night and winter	4	7 (3.3%)	2 (0.95%)
heifers at pasture	5	26 (12.3%)	15 (7.1%)
Heifers housed year round with pasture access	6	5 (2.4%)	1 (0.47%)
Heifer housing					205		23
Heifers in cubicles	1	49 (23.7%)	35 (16.9%)
Heifers in loose housing	2	25 (12.1%)	39 (18.8%)
Heifers in cubicles and loose	3	27 (13.0%)	20 (9.7%)
No housing	4	7 (3.4%)	3 (1.4%)
Heifer bedding					198		30
Heifers without straw	0	38 (19.2%)	32 (16.2%)
Heifers with straw	1	64 (32.3%)	64 (32.3%)
Heifer bedding					198		30
Heifers without shavings	0	99 (50.0%)	95 (48.0%)
Heifers with shavings	1	3 (1.5%)	1 (0.51%)
Heifer bedding					198		30
Hiefers without sawdust	0	68 (34.3%)	69 (34.8%)
Heifers with sawdust	1	34 (17.2%)	27 (13.6%)
Heifer bedding					198		30
Heifers without sand	0	93 (47.0%)	91 (46.0%)
Heifers with sand	1	9 (4.5%)	5 (2.5%)
Heifer bedding					198		30
Heifers without lime	0	95 (48.0%)	94 (47.5%)
Heifers with lime	1	7 (3.5%)	2 (1.0%)
Breeds of dairy cows on farm					217		11
Multiple breeds/crossbreeds	1	13 (6.0%)	13 (6.0%)
Multiple breeds excluding holstein/HF	2	6 (2.8%)	3 (1.4%)
Multiple breeds excluding Jerseys	3	23 (10.6%)	23 (10.6%)
Multiple breeds excluding holstein/HF & jerseys	4	2 (0.92%)	6 (2.8%)
Pure Holstein	5	32 (14.7%)	13 (6.0%)
Pure Friesians	6	2 (0.92%)	4 (1.8%)
Pure Channel Isles	7	3 (1.4%)	3 (1.4%)
Pure British Friesians	13	2 (0.92%)	6 (2.8%)
Pure Holstein Friesians	14	30 (13.8%)	28 (12.9%)
Other pure breed	15	2 (0.92%)	3 (1.4%)
Type of insemination used					222		6
Artifical insemination (AI) only	1	49 (22.1%)	54 (24.3%)
Bull only	2	5 (2.3%)	8 (3.6%)
AI & Bull	4	54 (24.3%)	41 (18.5%)
AI & Embryo transfer (ET)	5	2 (0.9%)	1 (0.45%)
AI, Bull & ET	7	5 (2.3%)	3 (1.4%)
Calving pattern					223		5
Calve year round	1	94 (42.2%)	77 (34.5%)
Seasonal calving pattern	2	20 (9.0%)	27 (12.1%)
Combination of year round and seasonal	5	2 (0.90%)	3 (1.3%)
Length of dry cow period					218		10
30-39 days	1	2 (0.92%)	5 (2.3%)
40-49 days	2	26 (11.9%)	23 (10.6%)
50-59 days	3	38 (17.4%)	30 (13.8%)
60+ days	4	45 (20.6%)	49 (22.5%)
Length of time fresh cows are sparate from milking herd					221		7
No time	0	42 (19.0%)	45 (20.4%)
1-2 days	1	20 (9.0%)	18 (8.1%)
3-6 days	2	33 (14.9%)	31 (14.0%)
7+ days	4	20 (9.0%)	12 (5.4%)
Time calves with dams					221		7
0-1 hours	1	3 (1.4%)	11 (5.0%)
1<12 hours	2	47 (21.3%)	29 (13.1%)
12<24 hours	3	27 (12.2%)	26 (11.8%)
24<48 hours	4	20 (9.0%)	18 (8.1%)
>48 hours	5	19 (8.6%)	21 (9.5%)
Number of cows in milk					173		55
1-50 cows in milk	1	4 (1.8%)	8 (3.6%)
51-100 cows in milk	2	23 (10.5%)	25 (11.4%)
101-150 cows in milk	3	17 (7.7%)	20 (9.1%)
151-200 cows in milk	4	23 (10.5%)	12 (5.5%)
201-250 cows in milk	5	8 (3.6%)	10 (4.5%)
251-300 cows in milk	6	9 (4.1%)	4 (1.8%)
301+ cows in milk	7	9 (4.1%)	1 (0.45%)
Total cattle herd size					205		23
Small total herd (60-179 animals)	1	12 (5.4%)	29 (13.0%)
small to medium total herd (180-250)	2	25 (11.2%)	21 (9.4%)
medium total herd (251-399)	3	24 (10.8%)	20 (9.0%)
medium to large total herd (400-500)	4	21 (9.4%)	18 (8.1%)
large total herd (501+)	5	33 (14.8%)	20 (9.0%)
Total milking herd size					223		5
small milking herd (5-100 cows)	1	15 (6.7%)	30 (13.5%)
small to medium milking herd (101-140 )	2	22 (9.9%)	23 (10.3%)
medium milking herd (141-200)	3	29 (13.0%)	22 (9.9%)
medium to large milking herd (201-300)	4	28 (12.6%)	24 (10.8%)
large milking herd (300+)	5	21 (9.4%)	9 (4.0%)
Length of lactation					198		30
270-300 days	1	10 (5.1%)	11 (5.6%)
301-350 days	2	45 (22.7%)	48 (24.2%)
351-400 days	3	30 (15.2%)	31 (15.7%)
401+ days	4	15 (7.6%)	8 (4.0%)
Average milk yield per lactation					216		12
<6000 litres	1	17 (7.9%)	22 (10.2%)
6001-8000 litres	2	28 (13.0%)	44 (20.4%)
8001-10000 litres	3	53 (24.5%)	30 (13.9%)
>10001 litres	4	14 (6.5%)	8 (3.7%)
