# Supplementary material for: An Observational Study Investigating Potential Risk Factors and Economic Impact for Bovine Ischaemic Teat Necrosis on Dairy Farms in Great Britain
Source: Front Vet Sci. 2022 Mar 22;9:748259. doi: 10.3389/fvets.2022.748259 (PMC8981390; doi:10.3389/fvets.2022.748259)
Supplement: Supplementary file 2 [file Table_2.XLSX]

## Sheet: Sheet1
Supplementary Table 2. Comparison of study population characteristics with similar published national data for the Great Britain (GB).
Variable	Mean (standard deviation, sd)	Median (interquartile range, IQR)	Reference
Milking herd size
Study dataset average (mean)	202 (sd: 182 )	155 (IQR: 111-240)	dataset
AHDB all year round calving herd size, upper 25% of farms based on performance	311		https://projectblue.blob.core.windows.net/media/Default/Dairy/Publications/DairyPerformResults3265_200317_WEB.pdf
AHDB all year round calving herd size, middle 50% based on performance	219		https://projectblue.blob.core.windows.net/media/Default/Dairy/Publications/DairyPerformResults3265_200317_WEB.pdf
AHDB autumn calving herd top, upper 25% of farms based on performance	251		https://projectblue.blob.core.windows.net/media/Default/Dairy/Publications/DairyPerformResults3265_200317_WEB.pdf
AHDB autumn calving herd middle performing herds 50%	217		https://projectblue.blob.core.windows.net/media/Default/Dairy/Publications/DairyPerformResults3265_200317_WEB.pdf
Average milk yield per cow (litres/cow/year)
Study dataset average	8093 (sd:1773)	8000 (IQR: 6838-9055)	dataset
AHDB all year round calving herd top 25%	8749		https://projectblue.blob.core.windows.net/media/Default/Dairy/Publications/DairyPerformResults3265_200317_WEB.pdf
AHDB all year round calving herd middle 50%	8396		https://projectblue.blob.core.windows.net/media/Default/Dairy/Publications/DairyPerformResults3265_200317_WEB.pdf
AHDB autumn calving herd top 25%	7550		https://projectblue.blob.core.windows.net/media/Default/Dairy/Publications/DairyPerformResults3265_200317_WEB.pdf
AHDB autumn calving herd middle 50%	7808		https://projectblue.blob.core.windows.net/media/Default/Dairy/Publications/DairyPerformResults3265_200317_WEB.pdf
John Nix Pocketbook all year round calving	8000		Redman G. The John Nix Farm Management Pocketbook 2021 (51 st Edition) ~ Contents. 2020.
John Nix Pocketbook autumn calving herd	6000		Redman G. The John Nix Farm Management Pocketbook 2021 (51 st Edition) ~ Contents. 2020.
Clinical mastitis rate (number of cases per 100 cows per year)
Study dataset average	19 (SD: 15)	16 (IQR: 10-24)	dataset
AHDB Sentinal herd median 2018	26		https://ahdb.org.uk/knowledge-library/mastitis-in-dairy-cows-what-do-records-tell-us
National milk records 500 herd study median 2019	30		https://ahdb.org.uk/knowledge-library/mastitis-in-dairy-cows-what-do-records-tell-us
National milk records 500 herd study top 25% 2019	<18		https://ahdb.org.uk/knowledge-library/mastitis-in-dairy-cows-what-do-records-tell-us
Somatic cell count data (calculated bulk milk SCC, cells/ml)
Study dataset average	145000 (sd:45,000)	140,000 (IQR: 114,000-180,000)	dataset
AHDB Sentinal herd median 2018	159000		https://ahdb.org.uk/knowledge-library/mastitis-in-dairy-cows-what-do-records-tell-us
National milk records 500 herd study median 2019	171000		https://ahdb.org.uk/knowledge-library/mastitis-in-dairy-cows-what-do-records-tell-us
National milk records 500 herd study top 25% 2019	<136,000		https://ahdb.org.uk/knowledge-library/mastitis-in-dairy-cows-what-do-records-tell-us
Calving patterns
Study dataset year round calving pattern	0.767		dataset
Study dataset seasonal calving pattern	0.21		dataset
John Nix Pocketbook approximated year round calving pattern	0.85		Redman G. The John Nix Farm Management Pocketbook 2021 (51 st Edition) ~ Contents. 2020.
