# Supplementary material for: An Observational Study Investigating Potential Risk Factors and Economic Impact for Bovine Ischaemic Teat Necrosis on Dairy Farms in Great Britain
Source: Front Vet Sci. 2022 Mar 22;9:748259. doi: 10.3389/fvets.2022.748259 (PMC8981390; doi:10.3389/fvets.2022.748259)
Supplement: Supplementary file 3 [file Table_3.XLSX]

## Sheet: univariable_data_22_10_19
Supplementary Table 3. The univariable data using presence or absence of ischaemic teat necrosis (ITN) on the farm as outcome variable. The proprtion of each farm depending on the outcome is presented along with the number of farmers responding to the question and the odds ratio
Variables	ITN positive farms	ITN negative farms	Total number of responders	Odds ratio	Lower confidence limit	Upper confidence limit	p-value	variable name in dataset
Country			225
England	86 (38.2%)	75 (33.3%)		1.1467	0.8413	1.5629	*	47_country
Wales	18 (8.0%)	23 (10.2%)		0.6825	0.3423	1.3609	0.278	47_country
Scotland	13 (5.8%)	10 (4.4%)		1.1337	0.47	2.735	0.78	47_country
Disease factors
The presence of teat licking on the farm			224
No teat licking	28 (12.5%)	100 (44.6%)		0.28	0.1841	0.4257	*	q1
Teat licking	88 (39.3%)	8(3.57%)		39.2857	17.0224	90.6666	0	q1
Presence of bovine papillomas on farm			217
No cases of bovine warts	49 (22.6%)	66 (30.4%)		0.7424	0.513	1.0744	*	7_bwart
Cases of bovine warts	61 (28.1%)	41 (18.9%)		2.004	1.166	3.4442	0.0119	7_bwart
Presence of bovine herpes mamillitis (BHM)			217
No cases of BHM	104 (47.9%)	107 (49.3%)		0.972	0.7421	1.2731	*	7_bum
Cases of BHM	6 (2.8%)	0 (0.0%)		1.61028e+07	0	Inf	0.9865	7_bum
Presence of Udder Cleft Dermatitis (UCD)			217
No cases of UCD	59 (27.2%)	81 (37.3%)		0.7284	0.5208	1.0187	*	7_ucd
Cases of UCD	51 (23.5%)	26 (12.0%)		2.693	1.5088	4.8064	0.0008	7_ucd
Presence of udder acne on farm			217
No cases of udder acne	103 (47.5%)	105 (49.5%)		0.981	0.7475	1.2873	*	7_acne
Cases of udder acne	7 (3.2%)	2 (0.92%)		3.568	0.7241	17.5806	0.118	7_acne
Presence of pseudocowpox on farm			217
No cases of psuedocowpox	109 (50.2%)	106 (48.8%)		1.0283	0.7871	1.3435	*	7_pcpox
cases of psuedocowpox	1 (0.46%)	1 (0.46%)		0.9725	0.06	15.7488	0.9843	7_pcpox
Presence of chappped teats on farm			217
no cases of chapped teats	90 (41.5%)	103 (47.5%)		0.8738	0.6585	1.1594	*	7_chatea
cases of chapped teats	20 (9.2%)	4 (1.8%)		5.7222	1.8856	17.3655	0.002	7_chatea
Presence of digital dermatitis (DD) on the farm			225
No DD on farm	8 (3.6%)	10 (4.4%)		0.8	0.3157	2.027	*	q12 DD y/n
Farms with DD	109 (48.4%)	98 (43.6%)		1.3903	0.5276	3.6635	0.505	q12 DD y/n
Presence of DD in spring farm level			212
Farms never had DD in spring	37 (17.5%)	42 (19.8%)		0.881	0.5663	1.3705	*	q12c_spri_dd
Farms with DD in spring	72 (34.0%)	61 (28.8%)		1.3398	0.7667	2.3414	0.304	q12c_spri_dd
Presence of DD summer farm level			212
Farms never had DD in summer	50 (23.6%)	64(30.2%)		0.7812	0.5397	1.131	*	q12c_sum_dd
Farms with DD in summer	59 (27.8%)	39 (18.4%)		1.9364	1.1193	3.3501	0.0181	q12c_sum_dd
Presence of DD in autumn farm level			212
Farms never had DD in autumn	21 (9.9%)	34 (16.0%)		0.6176	0.3585	1.0641	*	q12c_aut_dd
Farms with DD in autum	88 (41.5%)	69 (32.5%)		2.0649	1.1012	3.8719	0.0238	q12c_aut_dd
Presence of DD in winter farm level			212
Farms never had DD in winter	15 (7.1%)	15 (7.1%)		1	0.4889	2.0456	*	q12c_win_dd
Farms with DD in winter	94 (44.3%)	88 (41.5%)		1.0682	0.4934	2.3127	0.8671	q12c_win_dd
DD worst in spring farm level			197
DD not worst in spring	77 (39.1%)	77 (39.1%)		1	0.7291	1.3715	*	12d spring
Farms with DD worst in spring	25 (12.7%)	18 (9.1%)		1.3889	0.7014	2.7504	0.346	12d spring
DD worst in summer farm level			197
DD not worse in summer	96 (48.7%)	89 (45.2%)		1.0787	0.8084	1.4392	*	12d summer
Farm with DD worst in summer	6 (3.0%)	6 (3.0%)		0.9271	0.2884	2.9804	0.899	12d summer
DD worst in the autumn farm level			197
DD not worst in autumn	67 (34.0%)	76 (38.6%)		0.8816	0.6348	1.2244	*	12d autumn
farms with DD worst in autumn	35 (17.8%)	19 (9.6%)		2.0896	1.0931	3.9944	0.0258	12d autumn
DD worst in the winter farm level			197
DD not worst in winter	28 (14.2%)	21 (10.7%)		1.3333	0.7572	2.3478	*	12d winter
Farms with DD worst in winter	74 (37.6%)	74 (37.6%)		0.75	0.3911	1.4382	0.387	12d winter
Any bovine viral diarrhoea virus (BVD) persitently infected (PI) animals removed from farm			212
No BVD PI removed from farm in last year	97 (45.8%)	94 (44.3%)		1.0319	0.777	1.3704	*	q13
BVD PI removed from farm in last year	9 (4.2%)	12 (5.7%)		0.7268	0.2927	1.8049	0.492	q13
Have you had any cases of tuberculosis (TB) on farm			225
No cases of TB in last year	87 (37.0%)	85 (36.2%)		1.0235	0.7591	1.3801	*	q15 tb
Confired cases of TB	23 (9.8%)	13 (5.5%)		1.7286	0.8224	3.6334	0.149	q15 tb
Reactor, but no lesions on pm	6 (2.4%)	11 (4.7%)		0.5329	0.1886	1.5057	0.235	q15 tb
Any contagious ovine digital dermatitis (CODD) in sheep?			192
Farms without CODD	83 (43.2%)	79 (41.1%)		1.0506	0.7721	1.4297	*	34a_CODD
Farms with CODD	15 (7.8%)	15 (7.8%)		0.9518	0.4367	2.0746	0.901	34a_CODD
Average somatic cell count (SCC) in last year			214
< 100,000 cells	15 (7.0%)	20 (9.3%)		0.75	0.384	1.4649	*	6_scc
101-150,000 cells	55 (25.7%)	43 (20.1%)		1.7054	0.7823	3.7178	0.1794	6_scc
151-200,000 cells	29 (13.6%)	37 (17.3%)		1.045	0.4569	2.3902	0.9169	6_scc
> 200,000 cells	8 (3.7%)	7 (3.3%)		1.5238	0.452	5.1376	0.497	6_scc
Type of mastitis on the farm	7 (4.6%) not interpretable		152
No testing for mastitis	22 (14.5%)	38 (25.0%)		0.5789	0.3425	0.9788	*	q4
Environmental mastitis	26 (17.1%)	25 (16.4%)		1.6608	0.777	3.5502	0.1906	q4
Contagious mastitis	4 (2.6%)	6 (3.9%)		2.5909	0.6585	10.1939	0.1731	q4
Mixed environmental & contagious	9 (5.9%)	11 (7.2%)		2.1111	0.757	5.8871	0.1533	q4
Test but don't specify	1 (0.66%)	3 (2.0%)		5.1818	0.5076	52.9018	0.1652	q4
Chemical factors
Any pre milking teat product used			224
No pre milking teat product used	42 (18.8%)	42 (18.8%)		1	0.652	1.5337	*	q17
Pre milking teat product used	73 (32.6%)	67 (29.9%)		1.0896	0.6342	1.8719	0.756	q17
Which disinfectant used in pre milking preparation	70 (37.6%) don't disinfect		186
Clean water	1 (0.54%)	2 (1.1%)		0.5	0.0453	5.5141	*	27awdisc
hypochloride	5 (2.7%)	7 (3.8%)		1.4286	0.0999	20.4373	0.7928	27awdisc
Iodine	2 (1.1%)	2 (1.1%)		2	0.0902	44.3504	0.6611	27awdisc
Peracetic acid	52 (28.0%)	39 (21.0%)		2.6667	0.2333	30.4755	0.43	27awdisc
Others	5 (2.7%)	1 (0.54%)		10	0.3993	250.419	0.1611	27awdisc
Iodine in pre-dip?			111
No iodine in pre-dip	38 (34.2%)	38 (34.2%)		1	0.6379	1.5678	*	17_iod
Iodine in pre dip	20 (18.0%)	15 (13.5%)		1.3333	0.5953	2.9865	0.484	17_iod
Chlorhexidine in pre-dip?			111
No chlorhexidine in pre-dip	49 (44.1%)	38 (34.2%)		1.2895	0.8441	1.9697	*	17_chlorhex
Chlorhexidine in pre-dip	9 (8.1%)	15 (13.5%)		0.4653	0.1838	1.1777	0.106	17_chlorhex
Peractic acid in pre-dip?			111
No preacetic acid in pre dip	48 (43.2%)	49 (44.1%)		0.9796	0.6579	1.4585	*	17_perac
Peractic acid in pre-dip	10 (9.0%)	4 (3.6%)		2.5521	0.749	8.6959	0.134	17_perac
Chloride dioxide in pre-dip?			111
No chloride dioxide in pre dip	52 (46.8%)	47 (42.3%)		1.1064	0.7457	1.6414	*	17_chldio
Chloride dioxide in pre-dip	6 (5.4%)	6 (5.4%)		0.9038	0.2727	2.996	0.869	17_chldio
Lactic acid in pre-dip?			111
No lactic acid in pre-dip	40 (36.0%)	35 (31.5%)		1.1429	0.7261	1.7989	*	17_lacaci
Lactic acid in pre-dip	18 (16.2%)	18 (16.2%)		0.875	0.395	1.9384	0.742	17_lacaci
Other active ingrediants in pre-dip?			111
No other things in teat pre-dip	53 (47.7%)	49 (44.1%)		1.0816	0.7335	1.595	*	17_other
Other things in teat pre-dip	5 (4.5%)	4 (3.6%)		1.1557	0.2934	4.5523	0.836	17_other
How are the teats cleaned	86 (38.4%) no pre dip		224
Spray the product	24 (10.7%)	21 (9.4%)		1.1429	0.6363	2.0528	*	q17b
dip the product	14 (6.3%)	8 (3.6%)		1.5312	0.5371	4.3655	0.425	q17b
Use a foam cup	20 (8.9%)	30 (13.4%)		0.5833	0.2584	1.317	0.195	q17b
Use a cloth/wipe	9 (4.0%)	3 (1.3%)		2.625	0.627	10.9898	0.187	q17b
Use a teat scrubber	6 (2.7%)	3 (1.3%)		1.75	0.3887	7.8788	0.466	q17b
Use of an automatic dipping and flushing (ADF) system			213
Don't use ADF	74 (34.7%)	82 (38.5%)		0.9024	0.6591	1.2357	*	q26
Do use ADF	37 (17.4%)	20 (9.4%)		2.05	1.0938	3.8422	0.025	q26
what is used in the flushing part of ADF	157 (75.1%) no ADF system		209
Flush with water	6 (2.9%)	5 (2.4%)		1.2	0.3662	3.932	*	q26a_flushing_fluid
Flush with peracetic acid	30 (14.4%)	11 (5.3%)		2.2727	0.5756	8.9731	0.241	q26a_flushing_fluid
Are clusters disinfected/flushed between cows			208
Don't disinfect clusters	25 (12.0%)	47 (22.6%)		0.5319	0.3274	0.8641	*	q27
Disinfect clusters between every cow	38 (18.3%)	29 (13.9%)		2.4634	1.2421	4.8859	0.01	q27
Disinfect cluster if mastitis/high SCC	41 (19.7%)	28 (13.5%)		2.7529	1.3907	5.4493	0.004	q27
If clusters are flushed, what are they flushed with?			116
Don't use water to flush	64 (55.2%)	49 (42.2%)		1.3061	0.9003	1.8948	*	27_water
Use water to flush	1 (0.86%)	2 (1.7%)		0.3828	0.0337	4.3445	0.439	27_water
If clusters are flushed, what are they flushed with?			116
Don't use hypochloride to flush	60 (51.7%)	44 (37.9%)		1.3636	0.9242	2.0121	*	27_hypoc
Use hypochloride to flush	5 (4.3%)	7 (6.0%)		0.5238	0.1559	1.7597	0.296	27_hypoc
If clusters are flushed, what are they flushed with?			116
Don't use iodine to flush	63 (54.3%)	49 (42.2%)		1.2857	0.8851	1.8676	*	27_iod
Use iodine to flush	2 (1.7%)	2 (1.7%)		0.7778	0.1058	5.7195	0.805	27_iod
If clusters are flushed, what are they flushed with?			116
Don't peracetic acid to flush	12 (10.3%)	11 (9.5%)		1.0909	0.4814	2.4723	*	27_peraci
Peracetic acid to flush	53 (45.7%)	40 (34.5%)		1.2146	0.4863	3.0336	0.677	27_peraci
If clusters are flushed, what are they flushed with?			116
Don't use hydrogen peroxide to flush	64 (55.2%)	50 (43.1%)		1.28	0.8842	1.853	*	27_hydroper
Use hydrogen peroxide to flush	1 (0.86%)	1 (0.86%)		0.7813	0.0477	12.801	0.863	27_hydroper
If clusters are flushed, what are they flushed with?			116
Don't use other ingredient to flush	61 (52.6%)	51 (44.0%)		1.1961	0.8246	1.7349	*	27_other
Use other ingredients to flush	4 (3.4%)	0 (0.0%)		1.30856e+07	0	Inf	0.989	27_other
Management and milking machine factors
Teat discolouration after milking farm level			168
no teat discolouration	59 (35.1%)	66 (39.3%)		0.8939	0.6292	1.27	*	8teat discolouration
cases of teat discolouration	26 (15.5%)	17 (10.1%)		1.7109	0.8454	3.4625	0.136	8teat discolouration
Teat ringing after milking farm level			169
no teat ringing	53 (31.4%)	65 (38.5%)		0.8154	0.5673	1.1719	*	8 teat ringing
cases of teat ringing	32 (18.9%)	19 (11.2%)		2.0655	1.0531	4.0513	0.0348	8 teat ringing
Presence of teat end keratosis farm level			169
no teat end keratosis	36 (21.3%)	56 (33.1%)		0.6429	0.4229	0.9771	*	8 teat end keratosis
cases of teat end keratosis	49 (29.0%)	28 (16.6%)		2.7222	1.4568	5.0869	0.0017	8 teat end keratosis
Presence of teat end evertion			167
no teat end evertion	70 (41.9%)	76 (45.5%)		0.9211	0.6657	1.2744	*	8 teat evertion
cases of teat end evertion	14 (8.4%)	7 (4.2%)		2.1714	0.8284	5.6918	0.115	8 teat evertion
Dry cow therapy practice			218
no dry cow therapy	4 (1.8%)	8 (3.7%)		0.5	0.1506	1.6604	*	9 SDCT
Selective dry cow therapy (SDCT)	56 (25.7%)	52 (23.9%)		2.1538	0.6121	7.5794	0.232	9 SDCT
Blanket dry cow therapy (DCT)	51 (23.4%)	43 (19.7%)		2.3721	0.6682	8.4211	0.182	9 SDCT
Other DCT	2 (0.9%)	2 (0.9%)		2	0.2009	19.9137	0.554	9 SDCT
Do you vaccinate against bovine viral diarrhoea virus (BVD)			212
No vaccination against BVD	39 (18.4%)	49 (23.1%)		0.7959	0.5226	1.2121	*	q14 BVD vaccinated?
Vaccinate against BVD	69 (32.5%)	55 (25.9%)		1.5762	0.9095	2.7318	0.105	q14 BVD vaccinated?
Which vaccine do you use against BVD	90 (44.6%) no vaccination		202
Use Bovillis	35 (17.3%)	25 (12.4%		1.4	0.838	2.339	*	q14 BVD vacine used
Use Bovella	13 (6.4%)	10 (5.0%)		0.9286	0.3516	2.4522	0.881	q14 BVD vacine used
Use Bovidec	16 (7.9%)	13 (6.4%)		0.8791	0.3596	2.1491	0.778	q14 BVD vacine used
How many times a day the cows are milked			225
Milked voluntarily (robot)	6 (2.7%)	3 (1.3%)		2	0.5002	7.9969	*	q16
Milked twice daily	99 (44%)	102 (45.3%)		0.4853	0.1181	1.9942	0.316	q16
Milked three times daily	8 (3.6%)	3 (1.3%)		1.3333	0.1957	9.0828	0.769	q16
Milked other	3 (1.3%)	1 (0.44%)		1.5	0.1056	21.3119	0.765	q16
Foremilking on the farm			224
Don't foremilk	9 (4.0%)	22 (9.8%)		0.4091	0.1884	0.8884	*	q18
Yes, always foremilk	42 (18.8%)	29 (12.9%)		3.5402	1.4272	8.7819	0.006	q18
Foremilk most of the time	12 (5.4%)	14 (6.3%)		2.0952	0.7019	6.2543	0.185	q18
Foremilk occasionally	14 (6.3%)	17 (7.6%)		2.0131	0.7047	5.7507	0.191	q18
Foremilk if suspect mastitis	38 (17.0%)	27 (12.1%)		3.4403	1.3722	8.6253	0.008	q18
Time between preparing the teats and attaching the cluster			221
No time between attaching the cluster	8 (3.6%)	8 (3.6%)		1	0.3753	2.6644	*	q19
<30 seconds	19 (8.6%)	22 (10.0%)		0.8636	0.2717	2.7449	0.804	q19
30s-1 mins	50 (22.6%)	47 (21.3%)		1.0638	0.3694	3.0638	0.909	q19
1-2 mins	30 (13.6%)	23 (10.4%)		1.3043	0.4254	3.9995	0.642	q19
>2 mins	7 (3.2%)	7 (3.2%)		1	0.2382	4.1977	1	q19
Glove use when milking			220
Don't use gloves	14 (6.4%)	16 (7.3%)		0.875	0.4271	1.7927	*	20_combined
Use gloves	99 (45%)	91 (41.4%		1.2433	0.5747	2.6898	0.58	20_combined
Paper towel use to dry teats	2 (0.9%) others excluded		221
no paper towl	15 (6.8%)	12 (5.4%)		1.25	0.5851	2.6704	*	q21
yes new paper towel each cow	54 (24.4%)	49 (22.1%)		0.8816	0.3761	2.0667	0.772	q21
same towel multiple cows	23 (10.4%)	32 (14.5%)		0.575	0.2271	1.4561	0.243	q21
wet wipes	6 (2.7%)	8 (3.6%)		0.6	0.1631	2.2072	0.442	q21
washable cloths	10 (4.5%)	5 (2.3%)		1.6	0.4297	5.9583	0.484	q21
robots	3 (4.5%)	2 (0.9%)		1.2	0.1718	8.3803	0.854	q21
When are freshly calved cows milked in relation to rest of the herd			222
fresh cows milked before the herd	18 (8.1%)	12 (5.4%)		1.5	0.7225	3.114	*	q22
fresh cows milked after the herd, before mastitis	18 (8.1%)	12 (5.4%)		1	0.3559	2.8095	1	q22
fresh cows milked after the herd	28(12.6%)	29 (13.1%)		0.6437	0.2627	1.5772	0.335	q22
fresh cows milked with the herd	50(22.5%)	53 (23.9%)		0.6289	0.2752	1.4371	0.271	q22
other	1 (0.45%)	1 (0.45%)		0.6667	0.0379	11.7162	0.782	q22
When are mastitic cows milked in relation to the rest of the herd			225
mastitis cows milked before herd	1 (0.44%)	1 (0.44%)		1	0.0625	15.9875	*	q23
mastitis cows milked after the herd	32 (14.2%)	27 (12%)		1.1852	0.0707	19.8584	0.906	q23
milked with the herd, same cluster	48 (21.3%)	46 (20.4%)		1.0435	0.0634	17.1794	0.976	q23
milked with the herd separate cluster	33 (14.7%)	33(14.7%)		1	0.06	16.668	1	q23
other	3 (1.3%)	1 (0.44%)		3	0.0838	107.447	0.547	q23
Use of an automatic cluster release (ACR)			222
Don't use ACR	17 (7.7%)	27 (12.2%)		0.6296	0.3432	1.1551	*	q25
Do use ACR	97 (43.7%)	81 (36.5%)		1.902	0.9686	3.7345	0.062	q25
what teat liner material is used			218
Have rubber teat liners	106	99 (45.4%)		1.0707	0.8141	1.4081	*	q28
Have silicon teat liners	6	7 (3.2%)		0.8005	0.2601	2.4641	0.698	q28
How often is the milking machine serviced			226
service milking machine every 1-5 months	5 (2.2%)	5 (2.2%)		1	0.2895	3.4542	*	q30
every 6-9 months	31 (13.7%)	16 (7.1%)		1.9375	0.4881	7.6908	0.347	q30
every 10-12 months	61 (27.0%)	64 (28.3%)		0.9531	0.2628	3.4564	0.942	q30
every 12-18 months	17 (7.5%)	22 (9.7%)		0.7727	0.1921	3.108	0.717	q30
when needed	3 (1.3%)	2 (0.88%)		1.5	0.1701	13.2251	0.715	q30
Has there been a dynamic parolur test			222
Haven't had a dynamic parlour test	34 (15.3%)	41 (18.5%)		0.8293	0.5263	1.3066	*	q31
Have had a dynamic parlour test	81 (36.5%)	66 (29.7%)		1.4799	0.8463	2.5879	0.169	q31
Who milks the cows			224
Family members milk cows	50 (22.3%)	39 (17.4%)		1.2821	0.8434	1.9487	*	32_wmc
Staff milk the cows	15 (6.7%)	14 (6.3%)		0.8357	0.3607	1.9361	0.675	32_wmc
Family members and staff milk cows	46 (20.5%)	53 (23.7%)		0.677	0.3807	1.2038	0.184	32_wmc
Cows are milked by robots	5 (2.2%)	2 (0.89%)		1.95	0.3589	10.5938	0.439	32_wmc
Do cows leak before/after milking			223
No cows leak milk	6 (2.7%)	8 (3.6%)		0.75	0.2602	2.1615	*	q33
cows leak before milking	93 (41.7%)	83 (37.2%)		1.494	0.4978	4.484	0.474	q33
cows leak before and after milking	16 (7.2%)	17 (7.6%)		1.2549	0.3561	4.422	0.724	q33
Other animals on the farm			224
Farms without beef cows	64 (28.6%)	56 (25.0%)		1.1429	0.7984	1.6359	*	34_beef
Farms with beef cows	53 (23.7%)	51 (22.8%)		0.9093	0.5375	1.5383	0.723	34_beef
Other animals on the farm			224
Farms without cats	72 (32.1%)	68 (30.4%)		1.0588	0.7601	1.4749	*	34_cats
Farms with cats	45 (20.1%)	39 (17.4%)		1.0897	0.6338	1.8737	0.756	34_cats
Other animals on the farm			224
Farms without dogs	56 (25.0%)	54 (24.1%)		1.037	0.7136	1.5071	*	34_dogs
farms with dogs	61 (27.2%)	53 (23.7%)		1.1098	0.6568	1.8754	0.697	34_dogs
Other animals on the farm			224
Farms without horses	94 (42.0%)	85 (37.9%)		1.1059	0.8247	1.4829	*	34_horse
Farms with horses	23 (10.3%)	22 (9.8%)		0.9454	0.4916	1.8181	0.866	34_horse
Other animals on the farm			224
Farms without pigs	113 (50.4%)	101 (45.1%)		1.1188	0.8555	1.4632	*	34_pigs
Farms with pigs	4 (1.8%)	6 (2.7%)		0.5959	0.1635	2.1716	0.433	34_pigs
Other animals on the farm			224
Farms without poultry	112 (50.0%)	101 (45.1%)		1.1089	0.8474	1.4511	*	34_poultry
Farms with poultry	5 (2.2%)	6 (2.7%)		0.7515	0.2225	2.5376	0.645	34_poultry
Other animals on the farm			224
Farms without sheep	69 (30.8%)	66 (29.5%)		1.0455	0.746	1.4651	*	34_sheep
Farms with sheep	48 (21.4%)	41 (18.3%)		1.1198	0.655	1.9145	0.679	34_sheep
Where are replacements obtained from			221
All replacements bred on farm	77 (34.8%)	74 (33.5%)		1.0405	0.7563	1.4316	*	35_buyin
Buy direct from the same farms	6 (2.7%)	6 (2.7%)		0.961	0.2966	3.1142	0.947	35_buyin
Buy from auction	25 (11.3%)	22 (10.0%)		1.0921	0.5668	2.1041	0.792	35_buyin
Buy from the European Union (EU) outside Great Britian (GB)	4 (1.8%)	3 (1.4%)		1.2814	0.2773	5.9211	0.751	35_buyin
Other not specified	3 (1.4%)	1 (0.45%)		2.8831	0.2933	28.3442	0.364	35_buyin
Any isolation peroid of new livestock coming on to the farm			222
Farms with an isolation period	78 (35.1%)	79 (35.6%)		0.9873	0.7221	1.35	*	35a_ison
Farms without an isolation period	38 (17.1%)	27 (12.2%)		1.4255	0.7948	2.5565	0.234	35a_ison
Are heifers reared on the farm	7 (3.2%) don't rear heifers		220
Heifers are reared on the same site	82 (37.3%)	62 (28.2%)		1.3226	0.951	1.8394	*	q36
Heifers reared on the same farm different site	21 (9.5%)	31 (14.1%)		0.5122	0.2688	0.976	0.042	q36
Reared on different farm	7 (3.2%)	10 (4.5%)		0.5293	0.1907	1.4687	0.2218	q36
Are calving pens shared with sick/lame animals			220
Calving pens not shared with sick/lame animals/ no calving pens/ calve outside	73 (33.2%)	74 (33.6%)		0.9865	0.714	1.363	*	37combined
Calving pens are shared or sometimes shared	41 (18.6%)	32 (14.5%)		1.2988	0.7388	2.2832	0.364	37combined
How are lactating cows managed			221
lactating cows housed year round	14 (6.3%)	9 (4.1%)		1.5556	0.6733	3.5938	*	39lacc
lactating cows at pasture and housed at night	19 (8.6%)	11 (5.0%)		1.1104	0.3626	3.4005	0.855	39lacc
lactating cows at pasture housed in winter	52 (23.5%)	68 (30.8%)		0.4916	0.1975	1.2236	0.127	39lacc
lactating cows at pasture housed at night and in winter	12 (5.4%)	8 (3.6%)		0.9643	0.2832	3.2838	0.954	39lacc
lactating cows at pasture	15 (6.8%)	8 (3.6%)		1.2054	0.3634	3.9978	0.76	39lacc
lactating cows housed year round but have pasture access	4 (1.8%)	1 (0.45%)		2.5714	0.2463	26.8514	0.43	39lacc
How are lactating cows housed			211
lactating cows housed in cubicles	81 (38.4%)	85 (40.3%)		0.9529	0.7029	1.2919	*	39_lacch
lactating cows loose housed	11 (5.2%)	9 (4.3%)		1.2826	0.505	3.2573	0.601	39_lacch
lactating cows with cubicles and loose housing	20 (9.5%)	11 (5.2%)		1.908	0.8606	4.2301	0.112	39_lacch
lactating cows have no housing	3 (1.4%)	1 (0.47%)		3.1481	0.3209	30.8876	0.325	39_lacch
what bedding is used for lactating cows			217
Lactating cows without straw	78 (35.9%)	63 (29.0%)		1.2381	0.8883	1.7256	*	laccstraw
lactating cows with straw	35 (16.1%)	41 (18.9%)		0.6895	0.3938	1.2072	0.193	laccstraw
what bedding is used for lactating cows			217
lactating cows without shavings	112 (51.6%)	102 (47.0%)		1.098	0.8397	1.4359	*	laccsha
lactating cows with shavings	1 (0.46%)	2 (0.92%)		0.4554	0.0407	5.0974	0.523	laccsha
what bedding is used for lactating cows			217
lactating cows without sawdust	46 (21.2%)	55 (25.3%)		0.8364	0.5654	1.2373	*	lacsaw
lactating cows with sawdust	67 (30.9%)	49 (22.6%)		1.6349	0.9549	2.7989	0.073	lacsaw
what bedding is used for lactating cows			217
lactating cows without sand	95 (43.8%)	90 (41.5%)		1.0556	0.7912	1.4083	*	laccsand
lactating cows with sand	18 (8.3%)	14 (6.5%)		1.218	0.5722	2.593	0.609	laccsand
what bedding is used for lactating cows			217
lactating cows without lime	100 (46.1%)	96 (44.2%)		1.0417	0.7872	1.3783	*	lacclim
lactating cows with lime	13 (6.0%)	8 (3.7%)		1.56	0.6191	3.9309	0.346	lacclim
what bedding is used for lactating cows			217
lactating cows without husk	112 (51.6%)	103 (47.5%)		1.0874	0.8321	1.421	*	lacchusk
lactating cows with husk	1 (0.46%)	1 (0.46%)		0.9196	0.0568	14.8935	0.953	lacchusk
what bedding is used for lactating cows			217
lactating cows without paper	108 (49.8%)	102 (47.0%)		1.0588	0.8078	1.3879	*	laccpap
lactating cows with paper	5 (2.3%)	2 (0.92%)		2.3611	0.448	12.4427	0.311	laccpap
How are dry cows managed			214
dry cows housed year round	12 (5.6%)	11 (5.1%)		1.0909	0.4814	2.4723	*	39_dryc
dry cows at pasture housed at night	6 (2.8%)	1 (0.47%)		5.5	0.5684	53.215	0.141	39_dryc
dry cows at pasture housed in winter	59 (27.6%)	66 (30.8%)		0.8194	0.3364	1.9961	0.6611	39_dryc
dry cows at pasture housed at night and in winter	7 (3.3%)	5 (2.3%)		1.2833	0.3135	5.2533	0.7287	39_dryc
Dry cows at pasture	25 (11.7%)	18 (8.4%)		1.2731	0.46	3.5238	0.642	39_dryc
Dry cows housed year round with pasture access	2 (0.93%)	2 (0.9%)		0.9167	0.1096	7.6665	0.936	39_dryc
How are dry cows housed			218
Dry cow cubicles	44 (20.2%)	45 (20.6%)		0.9778	0.6453	1.4815	*	39_drych
dry cow loose housing	36 (16.5%)	32 (14.7%)		1.1506	0.6116	2.1646	0.6636	39_drych
dry cow cubicles and loose	26 (11.9%)	24 (11.0%)		1.108	0.554	2.216	0.7719	39_drych
dry cow no housing	7 (3.2%)	4 (1.8%)		1.7898	0.4893	6.5465	0.379	39_drych
Dry cow bedding			208
Dry cows without straw	42 (20.2%)	38 (18.3%)		1.1053	0.7127	1.7141	*	drycstraw
Dry cows with straw	66 (31.7%)	62 (29.8%)		0.9631	0.5506	1.6848	0.8953	drycstraw
Dry cow bedding			208
Dry cows without shavings	106 (51.0%)	99 (47.6%)		1.0707	0.8141	1.4081	*	drycshav
Dry cows with shavings	2 (0.96%)	1 (0.48%)		1.8679	0.1668	20.9233	0.6122	drycshav
Dry cow bedding			208
Dry cows without sawdust	65 (31.3%)	65 (31.3%)		1	0.7091	1.4103	*	drycsaw
Dry cows with sawdust	43 (20.7%)	35 (16.8%)		1.2286	0.6995	2.1579	0.4738	drycsaw
Dry cow bedding			208
Dry cows without paper	105 (50.5%)	100 (48.1%)		1.05	0.7985	1.3808	*	drycpap
Dry cows with paper	3 (1.4%)	0 (0.0%)		5.48363e+06	0	Inf	0.9853	drycpap
Dry cow bedding			208
Dry cows without lime	102 (49.0%)	96 (46.2%)		1.0625	0.8041	1.404	*	dryclim
Dry cows with lime	6 (2.9%)	4 (1.9%)		1.4118	0.3865	5.1564	0.6018	dryclim
Dry cow bedding			208
Dry cows without sand	97 (46.6%)	89 (42.8%)		1.0899	0.8174	1.4532	*	drycsand
Dry cows with sand	11 (5.3%)	11 (5.3%)		0.9175	0.3791	2.2206	0.8486	drycsand
How are freshly calved cows managed			216
Fresh cows housed year round	25 (11.6%)	12 (5.6%)		2.0833	1.0467	4.1466	*	39_fresc
Fresh cows at pasture housed at night	17 (7.9%)	12 (5.6%)		0.68	0.2477	1.8668	0.4542	39_fresc
Fresh cows at pasture housed in winter	52 (24.1%)	59 (27.3%)		0.4231	0.1934	0.9255	0.0312	39_fresc
Fresh cows at pasture housed at night and in winter	10 (4.6%)	9 (4.2%)		0.5333	0.1717	1.6568	0.277	39_fresc
Fresh cows at pasture	9 (4.2%)	11 (5.1%)		0.3927	0.1284	1.2012	0.1013	39_fresc
How are freshly calved cows housed			216
Fresh cows cubicle housing	44 (20.4%)	58 (26.9%)		0.7586	0.5127	1.1225	*	39_fresch
Fresh cows loose housing	50 (23.1%)	30 (13.9%)		2.197	1.2073	3.9979	0.01	39_fresch
Fresh cows cubicles and loose housing	16 (7.4%)	13 (6.0%)		1.6224	0.7073	3.7211	0.2533	39_fresch
Fresh cows no housing	2 (0.93%)	3 (1.4%)		0.8788	0.1407	5.487	0.89	39_fresch
Fresh cow bedding			210
Fresh cows not on straw	34 (16.2%)	47 (22.4%)		0.7234	0.4653	1.1247	*	fresstra
Fresh cows on straw	75 (35.7%)	54 (25.7%)		1.9199	1.0933	3.3716	0.0232	fresstra
Fresh cow bedding			210
Fresh cows not on shavings	107 (51.0%)	100 (47.6%)		1.07	0.8147	1.4053	*	fresshav
Fresh cows on shavings	2 (0.95%)	1 (0.48%)		1.8692	0.1669	20.934	0.6118	fresshav
Fresh cow bedding			210
Fresh cows not on sawdust	70 (33.3%)	68 (32.4%)		1.0294	0.7373	1.4372	*	fressaw
Fresh cows on sawdust	39 (18.6%)	33 (15.7%)		1.1481	0.6485	2.0325	0.6357	fressaw
Fresh cow bedding			210
Fresh cows not on paper	107 (51.0%)	99 (47.1%)		1.0808	0.8223	1.4205	*	frespap
Fresh cows on paper	2 (0.95%)	2 (0.95%)		0.9252	0.1279	6.6941	0.9387	frespap
Fresh cow bedding			210
Fresh cows not on lime	102 (48.6%)	97 (46.2%)		1.0515	0.7964	1.3885	*	freslim
Fresh cows on lime	7 (3.3%)	4 (1.9%)		1.6642	0.4723	5.8643	0.428	freslim
Fresh cow bedding			210
Fresh cows not on sand	97 (46.2%)	91 (43.3%)		1.0659	0.8008	1.4189	*	fressand
Fresh cows on sand	12 (5.7%)	10 (4.8%)		1.1258	0.4639	2.7321	0.7934	fressand
How are heifers managed	1 (0.47%) no heifers		211
Heifers housed year round	3 (1.4%)	0 (0.0%)		5.75781e+06	0	Inf	*	39_heif
Heifers at pasture and housed at night	6 (2.8%)	1 (0.47%)		0	0	Inf	0.9869	39_heif
Heifers at pature and house in winter	63 (29.9%)	81 (38.4%)		0	0	Inf	0.985	39_heif
heifers at pasture and housed at night and winter	7 (3.3%)	2 (0.95%)		0	0	Inf	0.9864	39_heif
heifers at pasture	26 (12.3%)	15 (7.1%)		0	0	Inf	0.9857	39_heif
Heifers housed year round with pasture access	5 (2.4%)	1 (0.47%)		0	0	Inf	0.9867	39_heif
Heifer housing	2 (0.96%) no heifers		207
Heifers in cubicles	49 (23.7%)	35 (16.9%)		1.4	0.9073	2.1603	*	39_heifh
Heifers in loose housing	25 (12.1%)	39 (18.8%)		0.4579	0.2358	0.8891	0.021	39_heifh
Heifers in cubicles and loose	27 (13.0%)	20 (9.7%)		0.9643	0.468	1.9867	0.9214	39_heifh
No housing	7 (3.4%)	3 (1.4%)		1.6667	0.4027	6.8977	0.4809	39_heifh
Heifer bedding			198
Heifers without straw	38 (19.2%)	32 (16.2%)		1.1875	0.742	1.9005	*	heifstraw
Heifers with straw	64 (32.3%)	64 (32.3%)		0.8421	0.4696	1.5102	0.5642	heifstraw
Heifer bedding			198
Heifers without shavings	99 (50.0%)	95 (48.0%)		1.0421	0.7864	1.3809	*	heisha
Heifers with shavings	3 (1.5%)	1 (0.51%)		2.8788	0.2943	28.1621	0.3635	heisha
Heifer bedding			198
Hiefers without sawdust	68 (34.3%)	69 (34.8%)		0.9855	0.705	1.3776	*	heifsaw
Heifers with sawdust	34 (17.2%)	27 (13.6%)		1.2778	0.697	2.3426	0.428	heifsaw
Heifer bedding			198
Heifers without sand	93 (47.0%)	91 (46.0%)		1.022	0.7655	1.3644	*	heifsand
Heifers with sand	9 (4.5%)	5 (2.5%)		1.7613	0.5685	5.4565	0.3265	heifsand
Heifer bedding			198
Heifers without lime	95 (48.0%)	94 (47.5%)		1.0106	0.7599	1.3441	*	heiflim
Heifers with lime	7 (3.5%)	2 (1.0%)		3.4632	0.7012	17.1039	0.1274	heiflim
Breeds of dairy cows on farm			217
Multiple breeds/crossbreeds	13 (6.0%)	13 (6.0%)		1	0.4636	2.1571	*	40_catbre2
Multiple breeds excluding holstein/HF	6 (2.8%)	3 (1.4%)		2	0.41	9.757	0.3913	40_catbre2
Multiple breeds excluding Jerseys	23 (10.6%)	23 (10.6%)		1	0.3822	2.6164	1	40_catbre2
Multiple breeds excluding holstein/HF & jerseys	2 (0.92%)	6 (2.8%)		0.3333	0.0565	1.9675	0.2252	40_catbre2
Pure Holstein	32 (14.7%)	13 (6.0%)		2.4615	0.9026	6.713	0.0784	40_catbre2
Pure Friesians	2 (0.92%)	4 (1.8%)		0.5	0.0776	3.2227	0.4659	40_catbre2
Pure Channel Isles	3 (1.4%)	3 (1.4%)		1	0.1694	5.9025	1	40_catbre2
Pure British Friesians	2 (0.92%)	6 (2.8%)		0.3333	0.0565	1.9675	0.2252	40_catbre2
Pure Holstein Friesians (HF)	30 (13.8%)	28 (12.9%)		1.0714	0.4247	2.7029	0.8838	40_catbre2
Other pure breed	2 (0.92%)	3 (1.4%)		0.6667	0.0951	4.6734	0.6832	40_catbre2
Type of insemination used			222
Artifical insemination (AI) only	49 (22.1%)	54 (24.3%)		0.9074	0.6164	1.3358	*	q42
Bull only	5 (2.3%)	8 (3.6%)		0.6888	0.2111	2.2469	0.5366	q42
AI & Bull	54 (24.3%)	41 (18.5%)		1.4515	0.8285	2.5428	0.1928	q42
AI & embryo transfer (ET)	2 (0.9%)	1 (0.45%)		2.2041	0.1938	25.0711	0.5241	q42
AI, Bull & ET	5 (2.3%)	3 (1.4%)		1.8367	0.417	8.0903	0.4216	q42
Length of the dry cow period			218
30-39 days	2 (0.92%)	5 (2.3%)		0.4	0.0776	2.0617	*	10_ldryp
40-49 days	26 (11.9%)	23 (10.6%)		2.8261	0.4994	15.9912	0.2401	10_ldryp
50-59 days	38 (17.4%)	30 (13.8%)		3.1667	0.5737	17.478	0.186	10_ldryp
60+ days	45 (20.6%)	49 (22.5%)		2.2959	0.4241	12.4305	0.3348	10_ldryp
Length of time fresh cows are separate from milking herd			221
No time	42 (19.0%)	45 (20.4%)		0.9333	0.6129	1.4212	*	q38 time fresh cows keot separate
1-2 days	20 (9.0%)	18 (8.1%)		1.1905	0.555	2.5535	0.6543	q38 time fresh cows keot separate
3-6 days	33 (14.9%)	31 (14.0%)		1.1406	0.5979	2.1758	0.6898	q38 time fresh cows keot separate
7+ days	20 (9.0%)	12 (5.4%)		1.7857	0.7786	4.0955	0.171	q38 time fresh cows keot separate
Time calves with dams			221
0-1 hours	3 (1.4%)	11 (5.0%)		0.2727	0.0761	0.9776	*	41_tcwd
1<12 hours	47 (21.3%)	29 (13.1%)		5.9425	1.5284	23.1048	0.0101	41_tcwd
12<24 hours	27 (12.2%)	26 (11.8%)		3.8077	0.9526	15.2193	0.0586	41_tcwd
24<48 hours	20 (9.0%)	18 (8.1%)		4.0741	0.9783	16.9666	0.0536	41_tcwd
>48 hours	19 (8.6%)	21 (9.5%)		3.3175	0.8023	13.7171	0.0978	41_tcwd
Number of cows in milk (year round calving system)	47 (21.4%) seasonal calvers		220
1-50 cows in milk	4 (1.8%)	8 (3.6%)		0.5	0.1506	1.6604	*	43aimc number of cows in milk categories
51-100 cows in milk	23 (10.5%)	25 (11.4%)		1.84	0.488	6.9371	0.3678	43aimc number of cows in milk categories
101-150 cows in milk	17 (7.7%)	20 (9.1%)		1.7	0.4349	6.6454	0.4455	43aimc number of cows in milk categories
151-200 cows in milk	23 (10.5%)	12 (5.5%)		3.8333	0.9563	15.3658	0.0578	43aimc number of cows in milk categories
201-250 cows in milk	8 (3.6%)	10 (4.5%)		1.6	0.3506	7.3023	0.544	43aimc number of cows in milk categories
251-300 cows in milk	9 (4.1%)	4 (1.8%)		4.5	0.8374	24.1834	0.0796	43aimc number of cows in milk categories
301+ cows in milk	9 (4.1%)	1 (0.45%)		18	1.6507	196.28	0.0177	43aimc number of cows in milk categories
Number of cows dry (year round calving system)	47 (21.5%) seasonal calvers		219
1-20 dry cows	47 (21.5%)	48 (21.9%)		0.9792	0.6549	1.464	*	43adry number of cows dry in categories
21-40 dry cows	32 (14.6%)	28 (12.8%)		1.1672	0.611	2.2298	0.6397	43adry number of cows dry in categories
41-65 dry cows	10 (4.6%)	3 (1.4%)		3.4043	0.8812	13.1506	0.0756	43adry number of cows dry in categories
65+ dry cows	3 (1.4%)	1 (0.46%)		3.0638	0.3076	30.5174	0.3397	43adry number of cows dry in categories
Total cattle herd size			223
Small total herd (60-179 animals)	12 (5.4%)	29 (13.0%)		0.4138	0.2112	0.8109	*	44_totcat
small to medium total herd (180-250)	25 (11.2%)	21 (9.4%)		2.877	1.1834	6.9943	0.0197	44_totcat
medium total herd (251-399)	24 (10.8%)	20 (9.0%)		2.9	1.1825	7.1119	0.02	44_totcat
medium to large total herd (400-500)	21 (9.4%)	18 (8.1%)		2.8194	1.1221	7.0845	0.0275	44_totcat
large total herd (500+)	33 (14.8%)	20 (9.0%)		3.9875	1.6666	9.5406	0.0019	44_totcat
Total milking herd size			223
small milking herd (5-100 cows)	15 (6.7%)	30 (13.5%)		0.5	0.269	0.9293	*	44_totmilk
small to medium milking herd (101-140)	22 (9.9%)	23 (10.3%)		1.913	0.8161	4.4845	0.1356	44_totmilk
medium milking herd (141-200)	29 (13.0%)	22 (9.9%)		2.6364	1.148	6.0545	0.0223	44_totmilk
medium to large milking herd (201-300)	28 (12.6%)	24 (10.8%)		2.3333	1.0221	5.3269	0.0442	44_totmilk
large milking herd (300+)	21 (9.4%)	9 (4.0%)		4.6667	1.722	12.6466	0.0025	44_totmilk
Length of lactation			198
270-300 days	10 (5.1%)	11 (5.6%)		0.9091	0.3861	2.1405	*	45_length_of_lactation
301-350 days	45 (22.7%)	48 (24.2%)		1.0313	0.3996	2.6613	0.9493	45_length_of_lactation
351-400 days	30 (15.2%)	31 (15.7%)		1.0645	0.3945	2.8724	0.9018	45_length_of_lactation
401+ days	15 (7.6%)	8 (4.0%)		2.0625	0.6136	6.9324	0.2418	45_length_of_lactation
Average milk yield per lactation			216
<6000 litres	17 (7.9%)	22 (10.2%)		0.7727	0.4104	1.4551	*	46_milkyield
6001-8000 litres	28 (13.0%)	44 (20.4%)		0.8235	0.3735	1.8157	0.6303	46_milkyield
8001-10000 litres	53 (24.5%)	30 (13.9%)		2.2863	1.053	4.9641	0.0366	46_milkyield
>10001 litres	14 (6.5%)	8 (3.7%)		2.2647	0.7731	6.6341	0.136	46_milkyield
							* reference
