# Supplementary material for: An Observational Study Investigating Potential Risk Factors and Economic Impact for Bovine Ischaemic Teat Necrosis on Dairy Farms in Great Britain
Source: Front Vet Sci. 2022 Mar 22;9:748259. doi: 10.3389/fvets.2022.748259 (PMC8981390; doi:10.3389/fvets.2022.748259)
Supplement: Supplementary file 5 [file Table_5.XLS]

## Sheet: univariable_ucd_4_12_19
Supplementary Table 5. The univariable data using presence or absence of udder cleft dermatitis (UCD) on the farm as the outcome variable.
Variables	Odds Ratio	Lower confidence interval	Upper confidence interval	p-value	variable
Country
England	0.53	0.3799	0.7394	*	47_country
Wales	0.9085	0.4331	1.9054	0.7995	47_country
Scotland	1.5723	0.6374	3.8784	0.3259	47_country
Disease factors
Presence of ischaemic teat necrosis (ITN) on the farm
No ITN	0.321	0.2064	0.4993	*	q2
Have ITN	2.693	1.5088	4.8064	<0.001	q2
Presence of bovine papillomas on farm
No bovine papilloma	0.4024	0.2687	0.6028	*	7_bwart
Have bovine papilloma	1.8851	1.0737	3.3095	0.0273	7_bwart
Presence of bovine herpes mammillitis (BHM)
No BHM	0.529	0.3983	0.7025	*	7_bum
Have BHM	3.7808	0.6764	21.1335	0.1299	7_bum
Presence of chappped teats on farm
No chapped teats	0.544	0.4049	0.7309	*	7_chapped teats
Chapped teats	1.1029	0.4586	2.6527	0.8268	7_chapped teats
Presence of udder acne on farm
No udder acne	0.5182	0.3891	0.6903	*	7_acne
Udder acne	3.8592	0.9373	15.8898	0.0614	7_acne
Presence of psuedocowpox on the farm
No pseudocowpox	0.5468	0.4134	0.7232	*	7_pcpox
Pseudocowpox	1.8289	0.1128	29.6546	0.671	7_pcpox
The presence of teat licking on the farm
no teat licking	0.3587	0.241	0.5339	*	q1
has teat licking	2.664	1.4961	4.7434	0.0009	q1
Presence of digital dermatitis (DD) on the farm
no DD on the farm	0.0714	0.0094	0.5432	*	q12 DD y/n
DD on the farm	8.288	1.068	64.317	0.0431	q12 DD y/n
Presence of DD in spring farm level
Farms never had DD in spring	0.3051	0.18	0.5172	*	q12c_spri_dd
Farms with DD in spring	2.4128	1.2775	4.5571	0.0066	q12c_spri_dd
Presence of DD summer farm level
Farms never had DD in summer	0.3625	0.237	0.5544	*	q12c_sum_dd
Farms with DD in summer	2.2718	1.2602	4.0954	0.0063	q12c_sum_dd
Presence of DD in autumn farm level
Farms never had DD in autumn	0.3077	0.1611	0.5876	*	q12c_aut_dd
Farms with DD in autum	2.0842	1.0095	4.303	0.0471	q12c_aut_dd
Presence of DD in winter farm level
Farms never had DD in winter	0.2273	0.0861	0.6002	*	q12c_win_dd
Farms with DD in winter	2.6642	0.9626	7.3737	0.0592	q12c_win_dd
DD worst in spring farm level
DD not worst in spring	0.4135	0.2898	0.5899	*	12d spring
Farms with DD worst in spring	2.8005	1.3778	5.692	0.0044	12d spring
DD worst in summer farm level
DD not worse in summer	0.5043	0.3688	0.6896	*	12d summer
Farm with DD worst in summer	1.9831	0.613	6.4154	0.2531	12d summer
DD worst in the autumn farm level
DD not worst in autumn	0.4835	0.3374	0.693	*	12d autumn
farms with DD worst in autumn	1.3572	0.7032	2.6198	0.3626	12d autumn
DD worst in the winter farm level
DD not worst in winter	0.2432	0.1174	0.504	*	12d winter
Farms with DD worst in winter	2.677	1.1999	5.9724	0.0162	12d winter
Any bovine viral diarrhoea (BVD) persitently infected (PI) animals removed from farm
No BVD PI removed from farm in last year	0.5124	0.3773	0.6959	*	q13
BVD PI removed from farm in last year	1.201	0.4727	3.0513	0.7002	q13
Have you had any cases of tuberculosis (TB) on farm
No TB	0.5865	0.4276	0.8046	*	q15 tb
Confirmed case	1.1082	0.5149	2.385	0.7928	q15 tb
Reactors no disease	0.1066	0.0138	0.8235	0.0319	q15 tb
Any contagious ovine digital dermatitis (CODD) in sheep
Farms without CODD	0.4571	0.3249	0.6432	*	34a_CODD
Farms with CODD	1.4583	0.6511	3.2662	0.3591	34a_CODD
Average somatic cell count (SCC) in last year
< 100,000 cells	0.8333	0.42	1.6535	*	6_scc
101-150,000 cells	0.7729	0.3482	1.7155	0.5265	6_scc
151-200,000 cells	0.425	0.1762	1.0253	0.0569	6_scc
> 200,000 cells	0.3273	0.0769	1.3936	0.1308	6_scc
Type of mastitis on the farm
No testing for mastitis	0.4048	0.2304	0.711	*	q4
Environmental mastitis	1.4345	0.6387	3.222	0.3821	q4
Contagious mastitis	0.6176	0.1188	3.212	0.5668	q4
Mixed environmental & contagious	2.4706	0.8715	7.0037	0.0889	q4
Test but don't specify	2.4706	0.3215	18.9877	0.3847	q4
Chemical factors
Any pre milking teat product (pre-dip) used
Don't use premilking teat dip	0.5185	0.3285	0.8184	*	q17
Use premilking teat dip	1.0316	0.5775	1.8426	0.9164	q17
Iodine in pre-dip?
No iodine in pre-dip	0.6222	0.3882	0.9973	*	17_iod
Iodine in pre dip	0.45	0.172	1.1773	0.1037	17_iod
Chlorhexidine in pre-dip?
No chlorhexidine in pre-dip	0.4909	0.3097	0.7781	*	17_chlorhex
Chlorhexidine in pre-dip	1.0864	0.4103	2.877	0.8675	17_chlorhex
Peractic acid in pre-dip?
No preacetic acid in pre dip	0.4677	0.301	0.7269	*	17_perac
Peractic acid in pre-dip	1.6034	0.5094	5.0472	0.4196	17_perac
Chloride dioxide in pre-dip?
No chloride dioxide in pre dip	0.4531	0.2922	0.7027	*	17_chldio
Chloride dioxide in pre-dip	2.2069	0.6557	7.4279	0.2011	17_chldio
Lactic acid in pre-dip?
No lactic acid in pre-dip	0.4792	0.2915	0.7877	*	17_lacaci
Lactic acid in pre-dip	1.1383	0.4811	2.6935	0.7681	17_lacaci
Other active ingrediants in pre-dip?
No other things in teat pre-dip	0.5238	0.3438	0.7982	*	17_other
Other things in teat pre-dip	0.5455	0.1072	2.7754	0.4653	17_other
How are the teats cleaned
Spray teat dip	0.4	0.2048	0.7813	*	q17b
Dip teat	0.4412	0.109	1.7856	0.2513	q17b
Foam cup	1.9444	0.807	4.6851	0.1383	q17b
Cloth/wipe	2.0833	0.5333	8.1383	0.2911	q17b
teat scrubber/ brush	2	0.4574	8.7456	0.3572	q17b
Use of an automatic dipping and flushing (ADF) system
Don't use ADF	0.4949	0.3515	0.697	*	q26
Do use ADF	1.5642	0.8303	2.9469	0.1663	q26
what is used in the flushing part of ADF
Flush with water	0.375	0.0995	1.4135	*	q26a_flushing_fluid
Flush with peracetic acid	2.2857	0.5262	9.9279	0.2699	q26a_flushing_fluid
Are clusters disinfected between cows
Don't disinfect clusters	0.3725	0.22	0.6309	*	q27
Disinfect clusters between every cow	1.4699	0.7069	3.0567	0.3024	q27
Disinfect cluster if mastitis/high SCC	2.0313	0.9887	4.1735	0.0537	q27
If clusters are flushed, what are they flushed with?
Don't use water to flush	0.6615	0.45	0.9725	*	27_water
Use water to flush	0	0	Inf	0.9907	27_water
If clusters are flushed, what are they flushed with?
Don't use hypochloride to flush	0.6393	0.4278	0.9555	*	27_hypoc
Use hypochloride to flush	0.8938	0.2454	3.2551	0.8648	27_hypoc
If clusters are flushed, what are they flushed with?
Don't use iodine to flush	0.6212	0.4207	0.9173	*	27_iod
Use iodine to flush	1.6098	0.2182	11.8748	0.6405	27_iod
If clusters are flushed, what are they flushed with?
Don't peracetic acid to flush	0.75	0.316	1.7799	*	27_peraci
Peracetic acid to flush	0.8095	0.3088	2.1219	0.6673	27_peraci
If clusters are flushed, what are they flushed with?
Don't use hydrogen peroxide to flush	0.6176	0.4204	0.9074	*	27_hydroper
Use hydrogen peroxide to flush	9.32217e+06	0	Inf	0.9912	27_hydroper
If clusters are flushed, what are they flushed with?
Don't use other ingredient to flush	0.6212	0.4207	0.9173	*	27_other
Use other ingredients to flush	1.6098	0.2182	11.8748	0.6405	27_other
Which disinfectant used in pre milking preparation
Clean water	0	0	Inf	*	27awdisc
hypochloride	8.94364e+06	0	Inf	0.9908	27awdisc
Iodine	1.56514e+07	0	Inf	0.9905	27awdisc
Peracetic acid	9.85456e+06	0	Inf	0.9907	27awdisc
Others	2.3477e+07	0	Inf	0.9902	27awdisc
Management and milking machine factors
Teat discolouration after milking farm level
no teat discolouration	0.4878	0.3343	0.7119	*	8teat discolouration
have teat discolouration	1.6229	0.7973	3.3034	0.1818	8teat discolouration
Presence of teat end keratosis farm level
no teat end hyperkeratosis	0.3906	0.246	0.6202	*	8 teat end keratosis
have teat end hyperkeratosis	2.1333	1.1203	4.0626	0.0211	8 teat end keratosis
Presence of teat end evertion
no teat end eversion	0.4742	0.3339	0.6735	*	8 teat evertion
have teat end eversion	2.8116	1.1063	7.1458	0.0298	8 teat evertion
Dry cow therapy practice
no dry cow therapy	0.25	0.0531	1.1773	*	9 SDCT
Selective Dry cow therapy	2.1765	0.4393	10.7843	0.3409	9 SDCT
Blanket treatment	2.5714	0.5165	12.801	0.2488	9 SDCT
Do you vaccinate against BVD
Don't vaccinate for BVD	0.3833	0.237	0.6199	*	q14 BVD vaccinated?
Vaccinate for BVD	1.6796	0.9176	3.0741	0.0927	q14 BVD vaccinated?
Which vaccine do you use for BVD
Use Bovillis	0.6857	0.4079	1.1527	*	q14 BVD vacine used
Use Bovella	0.5469	0.1871	1.5983	0.27	q14 BVD vacine used
Use Bovidec	1.0026	0.3968	2.5332	0.9956	q14 BVD vacine used
How many times a day the cows are milked
Milked voluntarily	0.5	0.125	1.9992	*	q16
Milked twice daily	0.9922	0.2403	4.0966	0.9914	q16
Milked three times daily	4	0.5635	28.3963	0.1657	q16
Milked other	2	0.1814	22.0564	0.5714	q16
Foremilking on the farm
Don't foremilk	0.3182	0.1359	0.7448	*	q18
Always foremilk	1.9456	0.7294	5.1897	0.1837	q18
Foremilk most of the time	0.9925	0.284	3.4687	0.9906	q18
Foremilk occasionally	1.4966	0.4806	4.6608	0.4866	q18
Foremilk if suspect mastitis	2.1825	0.8095	5.8846	0.123	q18
Time between preparing the teats and attaching the cluster
no time between prepairing teats and attaching clusters	0.3636	0.1158	1.142	*	q19
<30 s	1.913	0.5161	7.0917	0.3319	q19
30 s to 1 min	1.2031	0.3525	4.106	0.7678	q19
1 to 2 mins	1.925	0.539	6.8753	0.3133	q19
more than 2 mins	1.5278	0.3139	7.4368	0.5997	q19
Glove use when milking
No gloves used	0.4286	0.1963	0.9357	*	20_combined
Gloves used	1.2874	0.5567	2.9772	0.5549	20_combined
Paper towel use to dry teats
no paper towl	0.4444	0.1933	1.0221	*	q21
yes new paper towel each cow	1.1786	0.4635	2.9969	0.7301	q21
same towel multiple cows	0.9474	0.3426	2.62	0.917	q21
wet wipes	5.625	1.3493	23.4494	0.0177	q21
washable cloths	0.9	0.2159	3.7519	0.885	q21
robots	1.5	0.2084	10.794	0.6872	q21
When are freshly calved cows milked in relation to rest of the herd
fresh cows milked before the herd	0.6471	0.3031	1.3814	*	q22
fresh cows milked after the herd, before mastitis	0.8586	0.2907	2.5357	0.7826	q22
fresh cows milked after the herd	1.3323	0.5267	3.3702	0.5446	q22
fresh cows milked with the herd	0.5716	0.2377	1.3747	0.2116	q22
other	1.5455	0.0873	27.358	0.7665	q22
When are mastitic cows milked in relation to the rest of the herd
mastitis cows milked before herd	1	0.0625	15.9875	*	q23
mastitis cows milked after the herd	0.5882	0.0348	9.9311	0.7129	q23
milked with the herd, same cluster	0.569	0.0344	9.3992	0.6935	q23
milked with the herd separate cluster	0.4773	0.0284	8.0082	0.6072	q23
other	0.5	0.0128	19.5624	0.711	q23
Use of an automatic cluster release (ACR)
Don't use ACR	0.303	0.1494	0.6148	*	q25
Do use ACR	2.0625	0.9527	4.4652	0.0662	q25
what teat liner material is used
Have rubber teat liners	0.5854	0.4376	0.783	*	q28
Have silicon teat liners	0.5125	0.1366	1.9235	0.3219	q28
How often is the milking machine serviced
service milking machine every 1-5 months	0.4286	0.1108	1.6573	*	q30
every 6-9 months	1.68	0.3817	7.395	0.4926	q30
every 10-12 months	1.4311	0.3524	5.8117	0.6162	q30
every 12-18 months	0.75	0.1597	3.5231	0.7155	q30
when needed	0.5833	0.0444	7.6606	0.6816	q30
Has there been a dynamic parolur test
Haven't had a dynamic parlour test	0.46	0.2807	0.7537	*	q31
Have had a dynamic parlour test	1.3397	0.7347	2.4432	0.34	q31
Who milks the cows
Family members milk cows	0.5	0.3202	0.7808	*	32_wmc
Staff milk the cows	1	0.3834	2.6081	1	32_wmc
Family members and staff milk cows	1.2542	0.684	2.2999	0.464	32_wmc
Cows are milked by robots	0.8	0.1462	4.3762	0.7969	32_wmc
Do cows leak before/after milking
No cows leak milk	0.4	0.1255	1.2754	*	q33
cows leak before milking	1.3532	0.4068	4.5019	0.6219	q33
cows leak before and after milking	1.375	0.3483	5.4287	0.6495	q33
Other animals on the farm
Farms without beef cows	0.5694	0.3881	0.8356	*	34_beef
Farms with beef cows	0.9313	0.5313	1.6324	0.8036	34_beef
Other animals on the farm
Farms without cats	0.5341	0.3748	0.761	*	34_cats
Farms with cats	1.086	0.6089	1.9367	0.78	34_cats
Other animals on the farm
Farms without dogs	0.5652	0.3817	0.837	*	34_dogs
farms with dogs	0.9487	0.5419	1.661	0.8538	34_dogs
Other animals on the farm
Farms without horses	0.6226	0.4579	0.8467	*	34_horse
Farms with horses	0.5019	0.2315	1.088	0.0808	34_horse
Other animals on the farm
Farms without pigs	0.5769	0.4342	0.7666	*	34_pigs
Farms with pigs	0.2167	0.0266	1.7661	0.1531	34_pigs
Other animals on the farm
Farms without poultry	0.5859	0.4406	0.7792	*	34_poultry
Farms with poultry	0.1707	0.0214	1.3591	0.0949	34_poultry
Other animals on the farm
Farms without sheep	0.4651	0.3196	0.6768	*	34_sheep
Farms with sheep	1.4885	0.8444	2.6236	0.169	34_sheep
Where are replacements obtained from
All replacements bred on farm	0.4845	0.342	0.6864	*	35_buyin
Buy direct from the same farms	0.4128	0.0869	1.9596	0.2655	35_buyin
Buy from auction	1.6511	0.8336	3.2702	0.1504	35_buyin
Buy from the European Union (EU) outside of Great Britain (GB)	2.0638	0.4012	10.6158	0.3859	35_buyin
Other not specified	2.0638	0.2819	15.1082	0.4756	35_buyin
Any isolation peroid of new livestock coming on to the farm
Farms with an isolation period	0.4563	0.3232	0.6443	*	35a_ison
Farms without an isolation period	1.8048	0.9829	3.3136	0.0568	35a_ison
Are heiferes reared on the farm
Heifers are reared on the same site	0.5455	0.3837	0.7753	*	q36
Heifers reared on the same farm different site	0.8905	0.4521	1.7538	0.7373	q36
Reared on different farm	1.4259	0.4997	4.0686	0.5071	q36
Are calving pens shared with sick/lame animals
Calving pens not shared with sick/lame animals/ no calving pens/ calve outside	0.5556	0.3932	0.785	*	37combined
Calving pens are shared or sometimes shared	0.9783	0.5384	1.7776	0.9425	37combined
How are lactating cows managed
lactating cows housed year round	1.2	0.5185	2.7774	*	39lacc
lactating cows at pasture and housed at night	1.0256	0.3368	3.123	0.9645	39lacc
lactating cows at pasture housed in winter	0.2586	0.1006	0.6646	0.005	39lacc
lactating cows at pasture housed at night and in winter	0.5556	0.1629	1.8943	0.3476	39lacc
lactating cows at pasture	0.625	0.1874	2.0848	0.4445	39lacc
lactating cows housed year round but have pasture access	3.3333	0.319	34.83	0.3146	39lacc
How are lacating cows housed
lacating cows housed in cubicles	0.6495	0.473	0.8919	*	39_lacch
lactating cows loose housed	0.3299	0.0911	1.1946	0.0912	39_lacch
lactating cows with cubicles and loose housing	0.4686	0.1898	1.1567	0.1001	39_lacch
lactating cows have no housing	1.5397	0.2114	11.2125	0.6701	39_lacch
what bedding is used for lactating cows
Lactating cows without straw	0.7468	0.533	1.0464	*	laccstraw
lactating cows with straw	0.4377	0.2301	0.8328	0.0118	laccstraw
what bedding is used for lactating cows
lactating cows without shavings	0.5814	0.4374	0.7728	*	laccsha
lactating cows with shavings	0.86	0.0767	9.6451	0.9027	laccsha
what bedding is used for lactating cows
lactating cows without sawdust	0.3194	0.1998	0.5108	*	lacsaw
lactating cows with sawdust	2.8121	1.5459	5.1153	0.0007	lacsaw
what bedding is used for lactating cows
lactating cows without sand	0.5714	0.4203	0.7769	*	laccsand
lactating cows with sand	1.1053	0.504	2.4238	0.8027	laccsand
what bedding is used for lactating cows
lactating cows without lime	0.5714	0.4242	0.7698	*	lacclim
lactating cows with lime	1.1667	0.4544	2.9953	0.7486	lacclim
what bedding is used for lactating cows
lactating cows without husk	0.5891	0.4437	0.7822	*	lacchusk
lactating cows with husk	0	0	Inf	0.9883	lacchusk
what bedding is used for lactating cows
lactating cows without paper	0.6	0.4506	0.7989	*	laccpap
lactating cows with paper	0.2778	0.0328	2.3522	0.2399	laccpap
How are dry cows managed
dry cows housed year round	0.6154	0.2551	1.4847	*	39_dryc
dry cows at pasture housed at night	2.1667	0.3815	12.305	0.3829	39_dryc
dry cows at pasture housed in winter	0.6235	0.2369	1.6414	0.3388	39_dryc
dry cows at pasture housed at night and in winter	1.3542	0.3089	5.9364	0.6876	39_dryc
Dry cows at pasture	1.2187	0.4172	3.5602	0.7176	39_dryc
Dry cows housed year round with pasture access	4.875	0.4298	55.2916	0.2011	39_dryc
How are dry cows housed
Dry cow cubicles	0.5636	0.3629	0.8753	*	39_drych
dry cow loose housing	1.0918	0.5573	2.1391	0.798	39_drych
dry cow cubicles and loose	0.8065	0.38	1.7115	0.5753	39_drych
dry cow no housing	0.6653	0.1644	2.6926	0.5678	39_drych
Dry cow bedding
Dry cows without straw	0.56	0.3526	0.8894	*	drycstraw
Dry cows with straw	0.9972	0.5504	1.8068	0.9927	drycstraw
Dry cow bedding
Dry cows without shavings	0.56	0.4179	0.7503	*	drycshav
Dry cows with shavings	0.8929	0.0795	10.0231	0.9268	drycshav
Dry cow bedding
Dry cows without sawdust	0.4643	0.3176	0.6788	*	drycsaw
Dry cows with sawdust	1.6029	0.8844	2.905	0.1199	drycsaw
Dry cow bedding
Dry cows without paper	0.56	0.4179	0.7503	*	drycpap
Dry cows with paper	0.8929	0.0795	10.0231	0.9268	drycpap
Dry cow bedding
Dry cows without lime	0.5667	0.4208	0.763	*	dryclim
Dry cows with lime	0.7563	0.1894	3.0208	0.6926	dryclim
Dry cow bedding
Dry cows without sand	0.5714	0.4203	0.7769	*	drycsand
Dry cows with sand	0.8167	0.3164	2.108	0.6755	drycsand
How are freshly calved cows managed
Fresh cows housed year round	1.4286	0.7216	2.8282	*	39_fresc
Fresh cows at pasture housed at night	0.6067	0.2212	1.664	0.3316	39_fresc
Fresh cows at pasture housed in winter	0.2513	0.112	0.5637	0.0008	39_fresc
Fresh cows at pasture housed at night and in winter	0.56	0.1767	1.775	0.3246	39_fresc
Fresh cows at pasture	0.2333	0.0688	0.7911	0.0195	39_fresc
How are freshly calved cows housed
Fresh cows cubicle housing	0.5738	0.3787	0.8694	*	39_fresch
Fresh cows loose housing	1.1125	0.5994	2.0648	0.7356	39_fresch
Fresh cows cubicles and loose housing	0.6971	0.278	1.748	0.4418	39_fresch
Fresh cows no housing	0.4357	0.0468	4.0536	0.4654	39_fresch
Fresh cow bedding
Fresh cows not on straw	0.6596	0.4191	1.038	*	fresstra
Fresh cows on straw	0.796	0.4423	1.4323	0.4465	fresstra
Fresh cow bedding
Fresh cows not on shavings	0.5635	0.4213	0.7537	*	fresshav
Fresh cows on shavings	3.5493	0.3162	39.8356	0.3045	fresshav
Fresh cow bedding
Fresh cows not on sawdust	0.4667	0.3236	0.6731	*	fressaw
Fresh cows on sawdust	1.7954	0.9838	3.2765	0.0566	fressaw
Fresh cow bedding
Fresh cows not on paper	0.5935	0.4443	0.7928	*	frespap
Fresh cows on paper	0	0	Inf	0.9835	frespap
Fresh cow bedding
Fresh cows not on lime	0.5574	0.4143	0.7498	*	freslim
Fresh cows on lime	1.7941	0.5015	6.4179	0.3687	freslim
Fresh cow bedding
Fresh cows not on sand	0.5841	0.4311	0.7913	*	fressand
Fresh cows on sand	0.8561	0.3288	2.2285	0.7502	fressand
How are heifers managed
Heifers housed year round	2	0.1814	22.0564	*	39_heif
Heifers at pasture and housed at night	1	0.0529	18.9148	1	39_heif
Heifers at pature and house in winter	0.2041	0.018	2.3146	0.1996	39_heif
heifers at pasture and housed at night and winter	0.25	0.0156	3.9969	0.327	39_heif
heifers at pasture	0.5	0.0419	5.9657	0.5837	39_heif
Heifers housed year round with pasture access	0.5	0.0279	8.9517	0.6377	39_heif
Heifer housing
Heifers in cubicles	0.6875	0.4414	1.0709	*	39_heifh
Heifers in loose housing	0.6909	0.342	1.3959	0.3028	39_heifh
Heifers in cubicles and loose	0.7038	0.3294	1.5038	0.3646	39_heifh
No housing	0.6234	0.1502	2.5874	0.5152	39_heifh
Heifer bedding
Heifers without straw	0.7	0.4319	1.1346	*	heifstraw
Heifers with straw	0.654	0.3529	1.2121	0.1774	heifstraw
Heifer bedding
Heifers without shavings	0.5289	0.3907	0.7161	*	heisha
Heifers with shavings	1.8906	0.2602	13.7377	0.5291	heisha
Heifer bedding
Heifers without sawdust	0.4444	0.3062	0.645	*	heifsaw
Heifers with sawdust	1.7727	0.9397	3.3443	0.0771	heifsaw
Heifer bedding
Heifers without sand	0.5086	0.3718	0.6958	*	heifsand
Heifers with sand	1.9661	0.6587	5.8683	0.2256	heifsand
Heifer bedding
Heifers without lime	0.5385	0.3964	0.7314	*	heiflim
Heifers with lime	0.9286	0.2246	3.8391	0.9185	heiflim
Type of insemination used
Artifical insemination (AI) only	0.6333	0.4219	0.9508	*	q42
Bull only	0.1316	0.0164	1.0533	0.056	q42
AI & Bull	0.9418	0.5232	1.6953	0.8416	q42
AI & embryo transfer (ET)	0.7895	0.0692	9.0089	0.8491	q42
AI, Bull & ET	0.5263	0.101	2.7435	0.4461	q42
Length of the dry cow period
30-39 days	0.2	0.0234	1.7119	*	10_ldryp
40-49 days	2.9032	0.314	26.8436	0.3476	10_ldryp
50-59 days	2.9762	0.3287	26.951	0.332	10_ldryp
60+ days	2.5	0.2794	22.3672	0.4125	10_ldryp
Length of time fresh cows are separate from milking herd
No time	0.5273	0.3363	0.8268	*	q38
1-2 days	1.1544	0.5175	2.5752	0.7257	q38
3-6 days	1.0698	0.5369	2.1319	0.8478	q38
7+ days	1.098	0.4609	2.616	0.8328	q38
Time calves with dams
0-1 hours	1	0.3508	2.8509	*	41_tcwd
1<12 hours	0.3725	0.1153	1.2035	0.0989	41_tcwd
12<24 hours	0.8929	0.2748	2.9008	0.8505	41_tcwd
24<48 hours	0.7619	0.222	2.6148	0.6656	41_tcwd
>48 hours	0.2667	0.0722	0.9844	0.0473	41_tcwd
Number of cows in milk (year round calving system)
1-50 cows in milk	0.2	0.0438	0.9128	*	43aimc
51-100 cows in milk	1.7647	0.3373	9.2319	0.5011	43aimc
101-150 cows in milk	5.2778	1.0142	27.4644	0.0481	43aimc
151-200 cows in milk	2.5	0.4651	13.4391	0.2856	43aimc
201-250 cows in milk	4	0.6744	23.7248	0.1269	43aimc
251-300 cows in milk	5.8333	0.8998	37.818	0.0644	43aimc
301+ cows in milk	8.3333	1.0343	67.1416	0.0464	43aimc
Total cattle herd size
Small total herd (60-179 animals)	0.4815	0.2484	0.9331	*	44_totcat
small to medium total herd (180-250)	0.8182	0.3255	2.0567	0.6696	44_totcat
medium total herd (251-399)	1.2308	0.4976	3.0443	0.6532	44_totcat
medium to large total herd (400-500)	1.08	0.4211	2.7697	0.8727	44_totcat
large total herd (500+)	1.6775	0.6982	4.0306	0.2474	44_totcat
Total milking herd size
small milking herd (5-100 cows)	0.303	0.1494	0.6148	*	44_totmilk
small to medium milking herd (101-140)	1.4903	0.5775	3.8462	0.4095	44_totmilk
medium milking herd (141-200)	2.0226	0.8148	5.0207	0.1289	44_totmilk
medium to large milking herd (201-300)	1.9161	0.7672	4.7859	0.1638	44_totmilk
large milking herd (300+)	4.125	1.4614	11.6434	0.0074	44_totmilk
Length of lactation
270-300 days	0.25	0.0836	0.7478	*	45_length_of_lactation
301-350 days	3.2	0.9913	10.3299	0.0517	45_length_of_lactation
351-400 days	1.6585	0.4834	5.6909	0.4212	45_length_of_lactation
401+ days	2.7692	0.6921	11.0808	0.15	45_length_of_lactation
Average milk yield per lactation
<6000 litres	0.2333	0.1025	0.5312	*	46_milkyield
6001-8000 litres	1.1688	0.4294	3.1816	0.7601	46_milkyield
8001-10000 litres	3.9721	1.5616	10.1037	0.0038	46_milkyield
>10001 litres	8.5714	2.5186	29.1711	0.0006	46_milkyield
				* reference

## Sheet: Sheet1
				p value	variable		order for adding into forward regression model
				0	q2		1
				0	7_bwart		2
				0	7_bum		3
				0	7_acne		4
				0	7_pcpox		5
				0	q1		6
				0	8 teat evertion		7
				0	q12c_spri_dd		8
				0	q12c_sum_dd		9
				0	12d spring		10
				0	12d summer		11
				0	q13		12
				0	34a_CODD		13
				0	35_buyin		14
				0	35a_ison		15
				0	lacsaw		16
				0	fressaw		17
				0	heisha		18
				0	heifsaw		19
				0	heifsand		20
				0.0001	7_chapped teats		21
				0.0001	8 teat end keratosis		22
				0.0001	12d autumn		23
				0.0001	12d winter		24
				0.0001	q14 BVD vaccinated?		25
				0.0001	q26		26
				0.0001	34_pigs		27
				0.0001	34_sheep		28
				0.0001	drycshav		29
				0.0001	drycsaw		30
				0.0001	drycpap		31
				0.0001	fresshav		32
				0.0001	freslim		33
				0.0001	heiflim		34
				0.0002	8teat discolouration		35
				0.0002	q27		36
				0.0002	34_poultry		37
				0.0002	laccsha		38
				0.0002	lacclim		39
				0.0002	dryclim		40
				0.0002	47_country		41
				0.0003	q28		42
				0.0003	lacchusk		43
				0.0004	q12c_aut_dd		44
				0.0004	17_chldio		45
				0.0004	laccsand		46
				0.0004	drycsand		47
				0.0004	frespap		48
				0.0005	34_cats		49
				0.0005	laccpap		50
				0.0005	fressand		51
				0.0005	46_milkyield		52
				0.0006	46_milkyield		53
				0.0007	17_perac		54
				0.0007	q36		55
				0.0007	lacsaw		56
				0.0008	q2		57
				0.0008	39_fresc		58
				0.0009	q1		59
				0.0009	q15 tb		60
				0.0009	q25		61
				0.0009	37combined		62
				0.0009	44_totmilk		63
				0.0017	q4		64
				0.0021	q31		65
				0.0023	32_wmc		66
				0.0025	17_chlorhex		67
				0.0025	34_horse		68
				0.0026	17_other		69
				0.0028	q12c_win_dd		70
				0.0037	17_lacaci		71
				0.0038	46_milkyield		72
				0.004	34_beef		73
				0.0044	12d spring		74
				0.0044	34_dogs		75
				0.0048	q17		76
				0.005	39lacc		77
				0.0053	q38		78
				0.0063	q12c_sum_dd		79
				0.0066	q12c_spri_dd		80
				0.0073	q17b		81
				0.0074	44_totmilk		82
				0.0076	39_lacch		83
				0.0083	q18		84
				0.0088	39_fresch		85
				0.0107	39_drych		86
				0.0108	q12 DD y/n		87
				0.0118	laccstraw		88
				0.0131	45_length_of_lactation		89
				0.014	drycstraw		90
				0.0141	27_hydroper		91
				0.0162	12d winter		92
				0.0167	27_iod		93
				0.0167	27_other		94
				0.0177	q21		95
				0.0195	39_fresc		96
				0.0211	8 teat end keratosis		97
				0.0273	7_bwart		98
				0.0276	q42		99
				0.0291	27_hypoc		100
				0.0298	8 teat evertion		101
				0.0304	44_totcat		102
				0.0319	q15 tb		103
				0.0334	20_combined		104
				0.0356	27_water		105
				0.0377	43aimc		106
				0.0431	q12 DD y/n		107
				0.0464	43aimc		108
				0.0471	q12c_aut_dd		109
				0.0473	41_tcwd		110
				0.0481	43aimc		111
				0.0487	17_iod		112
				0.0517	45_length_of_lactation
				0.0537	q27
				0.056	q42
				0.0563	q21
				0.0566	fressaw
				0.0568	35a_ison
				0.0569	6_scc
				0.0592	q12c_win_dd
				0.0614	7_acne
				0.0644	43aimc
				0.0662	q25
				0.0721	fresstra
				0.0771	heifsaw
				0.0795	9 SDCT
				0.0808	34_horse
				0.0832	q19
				0.0889	q4
				0.0898	laccstraw
				0.0912	39_lacch
				0.0927	q14 BVD vaccinated?
				0.0949	34_poultry
				0.0975	39_heifh
				0.0989	41_tcwd
				0.1001	39_lacch
				0.1037	17_iod
				0.1199	drycsaw
				0.1214	q33
				0.123	q18
				0.1269	43aimc
				0.1289	44_totmilk
				0.1299	7_bum
				0.1308	6_scc
				0.1383	q17b
				0.1418	10_ldryp
				0.1474	q26a_flushing_fluid
				0.1477	heifstraw
				0.15	45_length_of_lactation
				0.1504	35_buyin
				0.1531	34_pigs
				0.1546	q14 BVD vacine used
				0.1638	44_totmilk
				0.1657	q16
				0.1663	q26
				0.169	34_sheep
				0.1774	heifstraw
				0.1818	8teat discolouration
				0.1837	q18
				0.1996	39_heif
				0.2011	17_chldio
				0.2011	39_dryc
				0.2116	q22
				0.2195	q30
				0.2256	heifsand
				0.2399	laccpap
				0.2474	44_totcat
				0.2488	9 SDCT
				0.2513	q17b
				0.2531	12d summer
				0.2606	q22
				0.2655	35_buyin
				0.2699	q26a_flushing_fluid
				0.27	q14 BVD vacine used
				0.2799	39_dryc
				0.2856	43aimc
				0.2911	q17b
				0.3024	q27
				0.3028	39_heifh
				0.3045	fresshav
				0.306	39_fresc
				0.3133	q19
				0.3146	39lacc
				0.3219	q28
				0.3246	39_fresc
				0.3259	47_country
				0.327	q16
				0.327	39_heif
				0.3316	39_fresc
				0.3319	q19
				0.332	10_ldryp
				0.3388	39_dryc
				0.34	q31
				0.3409	9 SDCT
				0.3476	39lacc
				0.3476	10_ldryp
				0.3572	q17b
				0.3591	34a_CODD
				0.3626	12d autumn
				0.3646	39_heifh
				0.3687	freslim
				0.3821	q4
				0.3829	39_dryc
				0.3847	q4
				0.3859	35_buyin
				0.4095	44_totmilk
				0.4125	10_ldryp
				0.4196	17_perac
				0.4212	45_length_of_lactation
				0.4418	39_fresch
				0.4445	39lacc
				0.4461	q42
				0.4465	fresstra
				0.464	32_wmc
				0.4653	17_other
				0.4654	39_fresch
				0.4756	35_buyin
				0.4866	q18
				0.4926	q30
				0.5011	43aimc
				0.5071	q36
				0.5141	27_peraci
				0.5152	39_heifh
				0.5265	6_scc
				0.5291	heisha
				0.5446	q22
				0.5549	20_combined
				0.5668	q4
				0.5678	39_drych
				0.5714	q16
				0.5714	39_heif
				0.5753	39_drych
				0.5837	39_heif
				0.5997	q19
				0.602	6_scc
				0.6072	q23
				0.6162	q30
				0.6219	q33
				0.6377	39_heif
				0.6405	27_iod
				0.6405	27_other
				0.6495	q33
				0.6532	44_totcat
				0.6656	41_tcwd
				0.6673	27_peraci
				0.6696	44_totcat
				0.6701	39_lacch
				0.6702	39lacc
				0.671	7_pcpox
				0.6755	drycsand
				0.6816	q30
				0.6872	q21
				0.6876	39_dryc
				0.6926	dryclim
				0.6935	q23
				0.7002	q13
				0.711	q23
				0.7129	q23
				0.7155	q30
				0.7176	39_dryc
				0.7257	q38
				0.7301	q21
				0.7356	39_fresch
				0.7373	q36
				0.7486	lacclim
				0.7502	fressand
				0.7601	46_milkyield
				0.7665	q22
				0.7678	q19
				0.7681	17_lacaci
				0.78	34_cats
				0.7826	q22
				0.7928	q15 tb
				0.7969	32_wmc
				0.798	39_drych
				0.7995	47_country
				0.8027	laccsand
				0.8036	34_beef
				0.8268	7_chapped teats
				0.8328	q38
				0.8416	q42
				0.8478	q38
				0.8491	q42
				0.8505	41_tcwd
				0.8538	34_dogs
				0.8648	27_hypoc
				0.8675	17_chlorhex
				0.8727	44_totcat
				0.885	q21
				0.9027	laccsha
				0.9164	q17
				0.917	q21
				0.9185	heiflim
				0.9268	drycshav
				0.9268	drycpap
				0.9425	37combined
				0.9645	39lacc
				0.9835	frespap
				0.9883	lacchusk
				0.9902	27awdisc
				0.9905	27awdisc
				0.9905	27awdisc
				0.9906	q18
				0.9907	27_water
				0.9907	27awdisc
				0.9908	27awdisc
				0.9912	27_hydroper
				0.9914	q16
				0.9927	drycstraw
				0.9956	q14 BVD vacine used
				1	q23
				1	32_wmc
				1	39_heif
				1	41_tcwd
