# Supplementary material for: An Observational Study Investigating Potential Risk Factors and Economic Impact for Bovine Ischaemic Teat Necrosis on Dairy Farms in Great Britain
Source: Front Vet Sci. 2022 Mar 22;9:748259. doi: 10.3389/fvets.2022.748259 (PMC8981390; doi:10.3389/fvets.2022.748259)
Supplement: Supplementary file 6 [file Table_6.XLSX]

## Sheet: Sheet1
Supplementary Table 6. The univariable associations with Chapped teats as the outcome variable.
Variable name	Odds ratio	Lower confidence interval	Upper confidence interval	p-value	variable name in dataset
Country
England	0.1591	0.1004	0.2521	*	47_country
Wales	0.1612	0.021	1.2366	0.0791	47_country
Scotland	0.2993	0.0382	2.3444	0.2507	47_country
Disease factors
Presence of ischaemic teat necrosis (ITN) on the farm
No ITN	0.0388	0.0143	0.1054	*	q2
Have ITN	5.7222	1.8855	17.3657	0.0021	q2
Presence of bovine papillomas on farm
No bovine papilloma	0.0648	0.0302	0.1392	*	7_bwart
Have bovine papilloma	3.0857	1.2237	7.7812	0.017	7_bwart
Presence of bovine herpes mammillitis (BHM)
No BHM	0.1105	0.0704	0.1735	*	7_bum
Have BHM	9.0476	1.7159	47.7059	0.0094	7_bum
Presence of Udder cleft dermatitis (UCD)
No UCD on farm	0.12	0.0702	0.205	*	7_ucd
UCD on farm	1.1029	0.4586	2.6526	0.8268	7_ucd
Presence of udder acne on farm
No udder acne	0.1064	0.0671	0.1687	*	7_acne
Udder acne	7.52	1.867	30.2901	0.0045	7_acne
Presence of psuedocowpox on the farm
No pseudocowpox	0.1198	0.0777	0.1846	*	7_pcpox
Pseudocowpox	8.3478	0.5049	138.012	0.1382	7_pcpox
The presence of teat licking on the farm
no teat licking	0.0593	0.0277	0.1272	*	q1
has teat licking	3.746	1.4702	9.5447	0.0056	q1
Presence of digital dermatitis (DD) on the farm
no DD on the farm	0.0714	0.0094	0.5432	*	q12 DD y/n
DD on the farm	1.8295	0.2298	14.5681	0.5682	q12 DD y/n
Presence of DD in spring farm level
Farms never had DD in spring	0.1159	0.0558	0.2411	*	q12c_spri_dd
Farms with DD in spring	1.0878	0.4339	2.7273	0.8575	q12c_spri_dd
Presence of DD summer farm level
Farms never had DD in summer	0.101	0.0527	0.1936	*	q12c_sum_dd
Farms with DD in summer	1.4667	0.6028	3.5683	0.3985	q12c_sum_dd
Presence of DD in autumn farm level
Farms never had DD in autumn	0.0625	0.0195	0.2007	*	q12c_aut_dd
Farms with DD in autum	2.303	0.6522	8.1326	0.195	q12c_aut_dd
Presence of DD in winter farm level
Farms never had DD in winter	0.08	0.0189	0.3377	*	q12c_win_dd
Farms with DD in winter	1.6129	0.355	7.3281	0.5359	q12c_win_dd
DD worst in spring farm level
DD not worst in spring	0.1395	0.0852	0.2285	*	12d spring
Farms with DD worst in spring	0.7748	0.247	2.4306	0.6618	12d spring
DD worst in summer farm level
DD not worse in summer	0.1355	0.0859	0.2137	0	12d summer
Farm with DD worst in summer	0.671	0.0825	5.4598	0.7091	12d summer
DD worst in the autumn farm level
DD not worst in autumn	0.125	0.0731	0.2138	*	12d autumn
farms with DD worst in autumn	1.2174	0.4664	3.1774	0.6878	12d autumn
DD worst in the winter farm level
DD not worst in winter	0.0952	0.0342	0.2656	*	12d winter
Farms with DD worst in winter	1.5242	0.4882	4.7587	0.4681	12d winter
Any bovine viral diarrhoea virus (BVD) persistently infected (PI) animals removed from farm
No BVD PI removed from farm in last year	0.1227	0.0771	0.1952	*	q13
BVD PI removed from farm in last year	1.3583	0.3674	5.0216	0.6462	q13
Have you had any cases of tuberculosis (TB) on farm
No TB	0.1074	0.0641	0.1798	*	q15 tb
Confirmed case	2.0694	0.7433	5.7613	0.1639	q15 tb
Reactors no disease	1.2417	0.2602	5.9259	0.786	q15 tb
Any contagious ovine digital dermatitis (CODD) in sheep
Farms without CODD	0.125	0.0755	0.207	*	34a_CODD
Farms with CODD	0.2759	0.0353	2.1563	0.2196	34a_CODD
Chemical factors
Any pre milking teat product (pre-dip) used
Don't use premilking teat dip	0.0933	0.043	0.2025	*	q17
Use premilking teat dip	1.5839	0.6268	4.0024	0.3309	q17
Iodine in pre-dip?
No iodine in pre-dip	0.1406	0.07	0.2825	*	17_iod
Iodine in pre dip	0.7356	0.1854	2.9187	0.6624	17_iod
Chlorhexidine in pre-dip?
No chlorhexidine in pre-dip	0.1389	0.0717	0.2691	*	17_chlorhex
Chlorhexidine in pre-dip	0.6857	0.1393	3.3764	0.6427	17_chlorhex
Peractic acid in pre-dip?
No preacetic acid in pre dip	0.0833	0.0385	0.1802	*	17_perac
Peractic acid in pre-dip	6.6667	1.7495	25.4036	0.0054	17_perac
Chloride dioxide in pre-dip?
No chloride dioxide in pre dip	0.1481	0.0808	0.2716	*	17_chldio
Chloride dioxide in pre-dip	0	0	Inf	0.9929	17_chldio
Lactic acid in pre-dip?
No lactic acid in pre-dip	0.127	0.0609	0.265	*	17_lacaci
Lactic acid in pre-dip	1.05	0.293	3.7634	0.9403	17_lacaci
Other active ingrediants in pre-dip?
No other things in teat pre-dip	0.1294	0.0691	0.2425	*	17_other
Other things in teat pre-dip	0.9659	0.1101	8.4732	0.975	17_other
How are the teats cleaned
Spray teat dip	0.2	0.0888	0.4503	*	q17b
Dip teat	0.5556	0.1045	2.9545	0.4906	q17b
Foam cup	0.4545	0.1231	1.6783	0.2368	q17b
Cloth/wipe	1.875	0.3958	8.8817	0.4283	q17b
teatscrubber/ brush	0.625	0.0671	5.8219	0.6798	q17b
Use of an automatic dipping and flushing (ADF) system
Don't use ADF	0.0882	0.0489	0.1592	*	q26
Do use ADF	3.1628	1.3244	7.5533	0.0095	q26
what is used in the flushing part of ADF
Flush with water	0.2222	0.048	1.0285	*	q26a_flushing_fluid
Flush with peracetic acid	1.35	0.2457	7.4169	0.7299	q26a_flushing_fluid
Are clusters disinfected between cows
Don't disinfect clusters	0.0448	0.0141	0.1423	*	q27
Disinfect clusters between every cow	5.5833	1.5119	20.619	0.0099	q27
Disinfect cluster if mastitis/high somatic cell count (SCC)	2.2712	0.5439	9.4834	0.2606	q27
If clusters are flushed, what are they flushed with?
Don't use water to flush	0.1868	0.1113	0.3136	*	27_water
Use water to flush	0	0	Inf	0.9914	27_water
If clusters are flushed, what are they flushed with?
Don't use hypochloride to flush	0.2048	0.1216	0.3451	*	27_hypoc
Use hypochloride to flush	0	0	Inf	0.9893	27_hypoc
If clusters are flushed, what are they flushed with?
Don't use iodine to flush	0.1889	0.1125	0.3172	*	27_iod
Use iodine to flush	0	0	Inf	0.9901	27_iod
If clusters are flushed, what are they flushed with?
Don't use hydrogen peroxide to flush	0.1828	0.109	0.3065	*	27_hydroper
Use hydrogen peroxide to flush	0	0	Inf	0.9924	27_hydroper
If clusters are flushed, what are they flushed with?
Don't use other ingredient to flush	0.1889	0.1125	0.3172	*	27_other
Use other ingredients to flush	0	0	Inf	0.9901	27_other
Management and milking machine factors
Teat discolouration after milking farm level
no teat discolouration	0.1193	0.0671	0.212	*	8teat discolouration
have teat discolouration	1.9165	0.7342	5.0028	0.1839	8teat discolouration
Teat ringing after milking farm level
no teat ringing	0.0952	0.0498	0.1822	*	8 teat ringing
cases of teat ringing	2.8875	1.1386	7.3227	0.0255	8 teat ringing
Presence of teat end keratosis farm level
no teat end hyperkeratosis	0.0988	0.0478	0.2042	*	8 teat end keratosis
have teat end hyperkeratosis	2.0566	0.8036	5.2636	0.1326	8 teat end keratosis
Presence of teat end evertion
no teat end eversion	0.1172	0.0686	0.2001	*	8 teat evertion
have teat end eversion	2.6667	0.8548	8.3193	0.0911	8 teat evertion
Do you vaccinate against bovine viral diarrhoea virus (BVD)
Don't vaccinate for BVD	0.0506	0.0185	0.1382	*	q14 BVD vaccinated?
Vaccinate for BVD	3.2597	1.0552	10.0696	0.04	q14 BVD vaccinated?
Which vaccine do you use for BVD
Use Bovillis	0.1569	0.0744	0.3305	*	q14 BVD vacine used
Use Bovella	1.0066	0.2415	4.1963	0.9928	q14 BVD vacine used
Use Bovidec	1.4489	0.426	4.9277	0.5527	q14 BVD vacine used
Foremilking on the farm
Don't foremilk	0.0357	0.0049	0.2625	*	q18
Always foremilk	6.6182	0.8233	53.1993	0.0755	q18
Foremilk most of the time	2.4348	0.2074	28.5845	0.4789	q18
Foremilk occasionally	3	0.2939	30.6188	0.354	q18
Foremilk if suspect mastitis	2.5	0.2786	22.4373	0.4131	q18
Glove use when milking
No gloves used	0.1538	0.0537	0.4408	*	20_combined
Gloves used	0.7671	0.2417	2.4348	0.6527	20_combined
Paper towel use to dry teats
no paper towl	0.0833	0.0197	0.3526	*	q21
yes new paper towel each cow	1.2414	0.2513	6.1328	0.7908	q21
same towel multiple cows	1.2245	0.2212	6.7768	0.8165	q21
wet wipes	2	0.2501	15.9906	0.5134	q21
washable cloths	3.2727	0.4768	22.4634	0.2277	q21
robots	3	0.2177	41.3505	0.4118	q21
Use of an automatic cluster release (ACR)
Don't use ACR	0.075	0.0232	0.2424	*	q25
Do use ACR	1.8919	0.5371	6.6639	0.321	q25
what teat liner material is used
Have rubber teat liners	0.1207	0.0767	0.1898	*	q28
Have silicon teat liners	0.6905	0.0854	5.5804	0.7283	q28
Has there been a dynamic parolur test
Haven't had a dynamic parlour test	0.1061	0.0487	0.2311	*	q31
Have had a dynamic parlour test	1.1406	0.4431	2.9358	0.7851	q31
Who milks the cows
Family members milk cows	0.0741	0.0323	0.1697	*	32_wmc
Staff milk the cows	2.7	0.6954	10.483	0.1513	32_wmc
Family members and staff milk cows	1.7471	0.6174	4.944	0.2931	32_wmc
Cows are milked by robots	5.4	0.8597	33.919	0.0721	32_wmc
Do cows leak before/after milking
No cows leak milk	0.1667	0.0373	0.7447	*	q33
cows leak before milking	0.5882	0.1202	2.8791	0.5125	q33
cows leak before and after milking	1.44	0.2522	8.221	0.6816	q33
Other animals on the farm
Farms without beef cows	0.13	0.0729	0.2317	*	34_beef
Farms with beef cows	0.9402	0.4011	2.2039	0.8871	34_beef
Other animals on the farm
Farms without cats	0.1066	0.0602	0.1888	*	34_cats
Farms with cats	1.5181	0.645	3.573	0.3391	34_cats
Other animals on the farm
Farms without dogs	0.1134	0.0608	0.2115	*	34_dogs
farms with dogs	1.2326	0.5259	2.8892	0.6303	34_dogs
Other animals on the farm
Farms without horses	0.1169	0.0717	0.1904	*	34_horse
Farms with horses	1.4259	0.5285	3.8476	0.4835	34_horse
Other animals on the farm
Farms without pigs	0.1202	0.0773	0.1871	*	34_pigs
Farms with pigs	2.3766	0.4645	12.1605	0.2987	34_pigs
Other animals on the farm
Farms without poultry	0.1341	0.0876	0.2053	0	34_poultry
Farms with poultry	0	0	Inf	0.9896	34_poultry
Other animals on the farm
Farms without sheep	0.125	0.0717	0.2179	*	34_sheep
Farms with sheep	1.0256	0.4334	2.4272	0.9541	34_sheep
Any isolation peroid of new livestock coming on to the farm
Farms with an isolation period	0.1111	0.0652	0.1894	*	35a_ison
Farms without an isolation period	1.5283	0.6305	3.7043	0.3477	35a_ison
Are heifers reared on the farm
Heifers are reared on the same site	0.1624	0.1	0.2637	*	q36
Heifers reared on the same farm different site	0.377	0.1067	1.3324	0.1299	q36
Reared on different farm	0.8797	0.1851	4.1817	0.872	q36
Are calving pens shared with sick/lame animals
Calving pens not shared with sick/lame animals/ no calving pens/ calve outside	0.0853	0.0461	0.1578	*	37combined
Calving pens are shared or sometimes shared	2.3852	0.9951	5.7173	0.0513	37combined
How are lactating cows managed
lactating cows housed year round	0.1579	0.0467	0.5336	*	39lacc
lactating cows at pasture and housed at night	0.2262	0.0219	2.341	0.2125	39lacc
latcating cows at pasture housed in winter	0.8867	0.2322	3.3861	0.8603	39lacc
lactating cows at pasture housed at night and in winter	1.1176	0.1984	6.2974	0.8997	39lacc
lactating cows at pasture	0.6667	0.0998	4.4521	0.6756	39lacc
lactating cows housed year round but have pasture access	1.5833	0.1291	19.4223	0.7194	39lacc
what bedding is used for lactating cows
Lactating cows without straw	0.1129	0.065	0.1962	*	laccstraw
lactating cows with straw	1.3286	0.5443	3.2427	0.5326	laccstraw
what bedding is used for lactating cows
lactating cows without shavings	0.1271	0.0823	0.1961	*	laccsha
lactating cows with shavings	0	0	Inf	0.9916	laccsha
what bedding is used for lactating cows
lactating cows without sawdust	0.1176	0.0611	0.2265	*	lacsaw
lactating cows with sawdust	1.1162	0.4658	2.6744	0.8053	lacsaw
what bedding is used for lactating cows
lactating cows without sand	0.1139	0.07	0.1855	*	laccsand
lactating cows with sand	1.688	0.5766	4.9416	0.3394	laccsand
what bedding is used for lactating cows
lactating cows without lime	0.1265	0.0803	0.1992	*	lacclim
lactating cows with lime	0.8783	0.1902	4.0548	0.868	lacclim
what bedding is used for lactating cows
lactating cows without husk	0.1264	0.0819	0.195	*	lacchusk
lactating cows with husk	0	0	Inf	0.9895	lacchusk
what bedding is used for lactating cows
lactating cows without paper	0.1236	0.0794	0.1925	*	laccpap
lactating cows with paper	1.3485	0.1551	11.7262	0.7864	laccpap
How are dry cows managed
dry cows housed year round	0.3125	0.1145	0.853	*	39_dryc
dry cows at pasture housed at night	0.5333	0.0512	5.5538	0.599	39_dryc
dry cows at pasture housed in winter	0.2618	0.0779	0.8802	0.0303	39_dryc
dry cows at pasture housed at night and in winter	0.7111	0.1139	4.4415	0.7153	39_dryc
Dry cows at pasture	0.4324	0.1097	1.704	0.2308	39_dryc
Dry cows housed year round with pasture access	1.0667	0.0897	12.6859	0.9593	39_dryc
How are dry cows housed
Dry cow cubicles	0.1026	0.0496	0.2123	*	39_drych
dry cow loose housing	1.2187	0.4177	3.5559	0.7173	39_drych
dry cow cubicles and loose	1.1337	0.3492	3.6808	0.8345	39_drych
dry cow no housing	3.6562	0.8051	16.6047	0.0931	39_drych
Dry cow bedding
Dry cows without straw	0.1471	0.0757	0.2856	*	drycstraw
Dry cows with straw	0.6862	0.2767	1.702	0.4165	drycstraw
Dry cow bedding
Dry cows without shavings	0.1207	0.0767	0.1898	*	drycshav
Dry cows with shavings	0	0	Inf	0.9917	drycshav
Dry cow bedding
Dry cows without sawdust	0.1284	0.0736	0.2241	*	drycsaw
Dry cows with sawdust	0.8015	0.308	2.0857	0.6502	drycsaw
Dry cow bedding
Dry cows without paper	0.1207	0.0767	0.1898	*	drycpap
Dry cows with paper	0	0	Inf	0.9917	drycpap
Dry cow bedding
Dry cows without lime	0.119	0.0749	0.1893	*	dryclim
Dry cows with lime	0.9333	0.1123	7.7539	0.9491	dryclim
Dry cow bedding
Dry cows without sand	0.1	0.0598	0.1672	*	drycsand
Dry cows with sand	2.9412	0.958	9.0302	0.0594	drycsand
How are freshly calved cows managed
Fresh cows housed year round	0.0968	0.0296	0.3165	*	39_fresc
Fresh cows at pasture housed at night	0.7949	0.1233	5.1243	0.8092	39_fresc
Fresh cows at pasture housed in winter	1.0764	0.2784	4.1614	0.915	39_fresc
Fresh cows at pasture housed at night and in winter	2.9524	0.5816	14.9867	0.1915	39_fresc
Fresh cows at pasture	1.8235	0.3311	10.0432	0.4901	39_fresc
Fresh cow bedding
Fresh cows not on straw	0.0685	0.0277	0.1695	*	fresstra
Fresh cows on straw	2.2038	0.7731	6.2818	0.1393	fresstra
Fresh cow bedding
Fresh cows not on shavings	0.1193	0.0759	0.1876	*	fresshav
Fresh cows on shavings	0	0	Inf	0.9917	fresshav
Fresh cow bedding
Fresh cows not on sawdust	0.1282	0.0749	0.2195	*	fressaw
Fresh cows on sawdust	0.7548	0.2789	2.0428	0.5798	fressaw
Fresh cow bedding
Fresh cows not on paper	0.12	0.0763	0.1887	*	frespap
Fresh cows on paper	0	0	Inf	0.9904	frespap
Fresh cow bedding
Fresh cows not on lime	0.1176	0.074	0.187	*	freslim
Fresh cows on lime	0.9444	0.1137	7.8457	0.9578	freslim
Fresh cow bedding
Fresh cows not on sand	0.1188	0.0738	0.1911	*	fressand
Fresh cows on sand	0.8864	0.1915	4.1039	0.8775	fressand
How are heifers managed
Heifers housed year round	0.5	0.0453	5.5141	*	39_heif
Heifers at pasture and housed at night	1	0.0529	18.9148	1	39_heif
Heifers at pature and house in winter	0.208	0.0176	2.4529	0.2123	39_heif
heifers at pasture and housed at night and winter	0.25	0.0104	5.9847	0.3922	39_heif
heifers at pasture	0.3529	0.0275	4.5316	0.4239	39_heif
Heifers housed year round with pasture access	0.4	0.016	10.0168	0.5771	39_heif
Heifer housing
Heifers in cubicles	0.1571	0.0832	0.2967	*	39_heifh
Heifers in loose housing	0.5892	0.1932	1.7971	0.3525	39_heifh
Heifers in cubicles and loose	0.6061	0.1813	2.0256	0.416	39_heifh
No housing	2.7273	0.6119	12.1551	0.1882	39_heifh
Heifer bedding
Heifers without straw	0.1525	0.0756	0.3076	*	heifstraw
Heifers with straw	0.7217	0.2875	1.8118	0.4874	heifstraw
Heifer bedding
Heifers without shavings	0.128	0.0813	0.2017	*	heisha
Heifers with shavings	0	0	Inf	0.9904	heisha
Heifer bedding
Hiefers without sawdust	0.1404	0.0832	0.2368	0	heifsaw
Heifers with sawdust	0.6597	0.2297	1.8949	0.4397	heifsaw
Heifer bedding
Heifers without sand	0.1146	0.0704	0.1867	*	heifsand
Heifers with sand	2.3788	0.6065	9.3295	0.2139	heifsand
Heifer bedding
Heifers without lime	0.1321	0.0838	0.2082	*	heiflim
Heifers with lime	0	0	Inf	0.9906	heiflim
Length of dry cow period
30-39 days	0.2	0.0234	1.7119	*	10_ldryp
40-49 days	0.3261	0.0283	3.7567	0.3689	10_ldryp
50-59 days	1.0909	0.1166	10.2064	0.9392	10_ldryp
60+ days	0.4878	0.0506	4.7049	0.5348	10_ldryp
Length of time fresh cows are sparate from milking herd
No time	0.0909	0.0419	0.1971	*	q38
1-2 days	2.5667	0.8296	7.9406	0.1019	q38
3-6 days	1.4259	0.4728	4.3004	0.5287	q38
7+ days	1.2222	0.2949	5.0654	0.7821	q38
Time calves with dams
0-1 hours	0.0769	0.0101	0.588	*	41_tcwd
1<12 hours	2.6897	0.3207	22.5609	0.3619	41_tcwd
12<24 hours	1.6596	0.1831	15.0422	0.6524	41_tcwd
24<48 hours	0.7429	0.062	8.9009	0.8145	41_tcwd
>48 hours	1.1143	0.1062	11.6956	0.9281	41_tcwd
Number of cows in milk
1-50 cows in milk	0.2	0.0438	0.9128	*	43aimc
51-100 cows in milk	0.4762	0.0762	2.9748	0.4274	43aimc
101-150 cows in milk	0.6061	0.0964	3.812	0.5935	43aimc
151-200 cows in milk	0.5	0.0728	3.4345	0.4808	43aimc
201-250 cows in milk	0.625	0.0755	5.1718	0.6629	43aimc
251-300 cows in milk	0.9091	0.1071	7.7181	0.9304	43aimc
301+ cows in milk	1.6667	0.1836	15.1302	0.6499	43aimc
Number of cows dry (year round calving system)
1-20 dry cows	0.1341	0.0715	0.2517	*	43adrycc
21-40 dry cows	0.7168	0.2356	2.181	0.5575	43adrycc
41-65 dry cows	1.3554	0.2648	6.937	0.7151	43adrycc
65+ dry cows	3.7273	0.3116	44.5789	0.2987	43adrycc
Total cattle herd size
Small total herd (60-179 animals)	0.0526	0.0127	0.2182	*	44_totcat
small to medium total herd (180-250)	4.6216	0.9353	22.8372	0.0604	44_totcat
medium total herd (251-399)	0.4524	0.0394	5.1912	0.524	44_totcat
medium to large total herd (400-500)	2.2353	0.3848	12.9835	0.3702	44_totcat
large total herd (501+)	3.325	0.6495	17.0211	0.1493	44_totcat
Total milking herd size
small milking herd (5-100 cows)	0.075	0.0232	0.2424	*	44_totmilk
small to medium milking herd (101-140 )	1.6667	0.373	7.4467	0.5036	44_totmilk
medium milking herd (141-200)	1.1594	0.2447	5.4941	0.8522	44_totmilk
medium to large milking herd (201-300)	1.8605	0.4359	7.9412	0.4018	44_totmilk
large milking herd (300+)	3.0303	0.6608	13.8964	0.1536	44_totmilk
Length of lactation
270-300 days	0.0526	0.007	0.3931	*	45_length_of_lactation
301-350 days	1.6024	0.186	13.807	0.6679	45_length_of_lactation
351-400 days	4.4468	0.5363	36.8705	0.1668	45_length_of_lactation
401+ days	3	0.2859	31.4794	0.3597	45_length_of_lactation
Average milk yield per lactation
<6000 litres	0.1935	0.0808	0.4639	*	46_milkyield
6001-8000 litres	0.3131	0.0824	1.1901	0.0883	46_milkyield
8001-10000 litres	0.7488	0.2499	2.2433	0.6053	46_milkyield
>10001 litres	0.8611	0.1916	3.8696	0.8454	46_milkyield
				* reference
