# Supplementary material for: An Observational Study Investigating Potential Risk Factors and Economic Impact for Bovine Ischaemic Teat Necrosis on Dairy Farms in Great Britain
Source: Front Vet Sci. 2022 Mar 22;9:748259. doi: 10.3389/fvets.2022.748259 (PMC8981390; doi:10.3389/fvets.2022.748259)
Supplement: Supplementary file 10 [file Table_10.XLSX]

## Sheet: Sheet1
Supplementary material. Multivariable model with udder cleft dermatitis (UCD) as the outcome variable excluding disease factors and varibles with large numbers of missing data.
			beta	SE	z value	p value	Odd ratio (OR)	Wald lower confidence interval	Wald upper confidence interval
Intercept			-2.6437	0.6223	-4.2483					lacating cows housed in cubicles, cows <6000l/year, have an isolation period
Lactating cows in loose housing			0.1218	0.7683	0.1585	0.874	1.1295	0.2505	5.0923
Lactating cows in cubicles and loose housing			-1.3288	0.5454	-2.4366	0.0148	0.2648	0.0909	0.7711
Lactating cows are not housed			3.3368	1.3738	2.4289	0.0151	28.129	1.9046	415.438
Lactating cows bedded on sawdust			1.1412	0.393	2.9039	0.0037	3.1306	1.4491	6.763
Average milk yield per cow on the farm 6001-8000 l/year			0.5623	0.601	0.9355	0.3496	1.7546	0.5402	5.6989
Average milk yield per cow on the farm 8001-10000- l/year			1.7443	0.5755	3.0311	0.0024	5.722	1.8523	17.676
Average milk yield per cow on the farm >10000l/year			2.6904	0.7748	3.4725	0.0005	14.7382	3.2281	67.2889
Farm doesn't use an isolation period when introducing new animals			1.0651	0.3791	2.8096	0.005	2.9011	1.38	6.0989
		Hosmer-Lemeshow goodness of fit test	0.69
		Area under the receiver operating charateristic (ROC) curve	0.78 (0.71-0.84)
		Number of observations	196
